# Supplementary material for: Self-healing polyurethane-elastomer with mechanical tunability for multiple biomedical applications in vivo
Source: Nat Commun. 2021 Jul 20;12:4395. doi: 10.1038/s41467-021-24680-x (PMC8292539; doi:10.1038/s41467-021-24680-x)
Supplement: Supplementary file 11 — Source Data [file 41467_2021_24680_MOESM11_ESM.xlsx]

## Sheet: Fig.2
Fig.2B											Fig.2D							Fig.2I
x1	y1	x2	y2	x3	y3	x4	y4	x5	y5		Tensile strength(kPa)	SHE0	SHE0.2	SHE0.5	SHE1	SHE2		Weight remaing (%)		SHE0			SHE0.2			SHE0.5			SHE1			SHE2
674.975	84.1253	674.975	80.2475	674.975	79.1774	674.975	85.0316	674.975	82.244		Parameter1	22	125	180	1003	3918				Mean	SD	N	Mean	SD	N	Mean	SD	N	Mean	SD	N	Mean	SD	N
676.903	84.6161	676.903	80.824	676.903	79.4069	676.903	85.2848	676.903	82.6308		Parameter2	43	63	124	809	4463			0	100.001	0.00179	4	99.999	0.00149	4	99.998	0.00177	4	99.999	0.00407	4	100.001	0.002	4
678.832	85.1712	678.832	81.3924	678.832	79.7169	678.832	85.6272	678.832	83.0781		Parameter3	29	90	187	1000	5414			1.5	100.195	0.469	4	99.802	0.413	4	99.73	0.366	4	100.318	0.205	4	99.405	0.176	4
680.76	85.3912	680.76	81.6299	680.76	80.0898	680.76	86.0249	680.76	83.4745		Parameter4	38	93	215	755	4320			3	98.469	0.965	4	98.201	0.524	4	98.554	0.307	4	98.431	0.445	4	98.869	0.274	4
682.688	85.4273	682.688	81.8322	682.688	80.3492	682.688	86.1756	682.688	83.7251		Parameter5	46	125	183	909	5014			4.5	98.126	0.766	4	97.572	1.305	4	97.985	0.45	4	97.278	0.319	4	98.155	0.147	4
684.617	85.4674	684.617	82.0583	684.617	80.5842	684.617	86.3923	684.617	83.9324		Parameter6	18	117	199	746	3170			6	95.482	0.517	4	95.83	1.176	4	96.051	0.195	4	96.011	0.393	4	97.046	0.215	4
686.545	85.6025	686.545	82.2704	686.545	80.8082	686.545	86.4702	686.545	84.1576		Fig.2E								7.5	94.39	0.715	4	93.644	0.734	4	94.081	0.419	4	92.616	0.91	4	94.036	0.726	4
688.474	86.1297	688.474	82.4155	688.474	80.963	688.474	86.4816	688.474	84.3052		Elastic modulus (kPa)	SHE0	SHE0.2	SHE0.5	SHE1	SHE2			9	93.34	0.862	4	92.353	0.508	4	92.77	1.188	4	92.064	0.734	4	93.571	0.417	4
690.403	86.3701	690.403	82.4953	690.403	81.1467	690.403	86.5786	690.403	84.4511		Parameter1	157.895	783.784	1040	1686.84	2702.38
692.331	86.452	692.331	82.5794	692.331	81.324	692.331	86.702	692.331	84.6219		Parameter2	182.051	315.789	822.5	1802.7	4672.73		Fig.2K
694.26	86.6532	694.26	82.7272	694.26	81.4873	694.26	86.5505	694.26	84.7992		Parameter3	126.316	460.87	1234.15	1266.67	4489.19		CCK-8		Blank					SHE（catalyst free）					Elastomer（with catalyst ）					PCL（positive control）
696.188	86.8585	696.188	82.9232	696.188	81.6742	696.188	86.5545	696.188	84.9737		Parameter4	178.049	561.538	1271.8	1600	3860.47			6h	1	1	1	1	1	0.809077	1.10923	1.04959	0.908828	0.803698	1.17391	0.848485	0.628571	0.948718	0.92	1.5625	0.934109	1.14122	0.801619	0.948113
698.116	86.9857	698.116	82.9738	698.116	81.8802	698.116	87.1579	698.116	85.1305		Parameter5	281.579	809.302	1280.49	1502.63	3635			12h	1	1	1	1	1	0.96715	0.99602	1.04643	1.08111	0.81826	0.479365	0.562152	0.783613	0.735661	0.840108	1.00204	0.859854	0.977431	1.22059	0.955626
700.045	87.0601	700.045	82.9545	700.045	82.0373	700.045	87.2895	700.045	85.3186		Parameter6	107.5	737.838	1347.37	1240	2986.84			24h	1	1	1	1	1	0.988355	0.994	0.94704		1.15707	0.0705623	0.303544	0.18942	0.166873	0.151442	1.13968	0.998302	1.05035	0.955343	0.952537
701.973	87.146	701.973	83.373	701.973	82.2779	701.973	87.7239	701.973	85.5402		Fig.2F								36h	1	1	1	1	1	1.0277	1.0718	1.04129	0.903791	1.0436						0.923457	1.11708	0.917537	0.862643	0.929142
703.902	87.3449	703.902	83.6326	703.902	82.3099	703.902	87.7067	703.902	85.8671		Tensile strength(kPa)	SHE0	SHE0.2	SHE0.5	SHE1	SHE2			48h	1	1	1	1	1	0.963788	1.00925	1.11997	1.00544							1.2209	0.674512	0.981159	1.10091	0.84065
705.83	87.3597	705.83	83.8909	705.83	82.4893	705.83	87.775	705.83	85.8768		Parameter1	18	69	139	793	1415			72h	1	1	1	1	1	1.09027	1.08397	0.91416	1.01601	0.9661						0.852349	0.784946	0.972834	1.05675	0.994419
707.759	87.4562	707.759	83.9158	707.759	82.6703	707.759	87.9436	707.759	86.0459		Parameter2	18	83	143	809	1454
709.687	87.5725	709.687	84.0652	709.687	82.8701	709.687	87.9958	709.687	86.2012		Parameter3	40	87	162	822	1946		Fig.2I
711.616	87.6857	711.616	84.0806	711.616	82.7447	711.616	88.0499	711.616	86.3998		Parameter4	41	92	152	851	1851		weight remaining
713.544	87.7464	713.544	84.3955	713.544	83.1415	713.544	88.081	713.544	86.5357		Parameter5	63	117	142	892	1561			SHE0	0	1.5	3	4.5	6	7.5	9		SHE0.2	0	1.5	3	4.5	6	7.5	9		SHE0.5	0	1.5	3	4.5	6	7.5	9		SHE1	0	1.5	3
715.473	87.7869	715.473	84.4859	715.473	83.5613	715.473	88.1143	715.473	86.6598		Parameter6	30	96	183	755	1518				0.0796	0.0797	0.0782	0.0776	0.0756	0.0745	0.0736			0.1014	0.1009	0.0995	0.0978	0.0961	0.0943	0.0932			0.077	0.0767	0.0756	0.0751	0.0738	0.0721	0.0705			0.0781	0.0783	0.0766
717.401	87.857	717.401	84.5737	717.401	83.7148	717.401	88.229	717.401	86.8268		Fig.2G									0.0856	0.0854	0.0836	0.0838	0.0817	0.0811	0.08			0.824	0.8208	0.8051	0.8009	0.7883	0.7704	0.7599			0.0691	0.0692	0.0681	0.0678	0.0665	0.0652	0.0642			0.0702	0.0706	0.0694
719.33	87.9443	719.33	84.689	719.33	83.6046	719.33	88.3654	719.33	87.058		Elastic modulus (kPa)	SHE0	SHE0.2	SHE0.5	SHE1	SHE2				0.0801	0.0807	0.0797	0.0793	0.0769	0.076	0.0754			0.754	0.7561	0.7446	0.7467	0.732	0.7121	0.7006			0.0797	0.0793	0.0788	0.0784	0.0766	0.0751	0.0748			0.0859	0.086	0.0845
721.258	87.9874	721.258	84.8148	721.258	83.7167	721.258	88.3616	721.258	87.2523		Parameter1	60	411.628	910.811	1938.46	3102.44
723.187	88.0096	723.187	84.931	723.187	83.7929	723.187	88.5853	723.187	87.3933		Parameter2	110	481.579	1128.2	1948.72	3086.49				1	1.00126	0.982412	0.974874	0.949749	0.93593	0.924623			1	0.995069	0.981262	0.964497	0.947732	0.92998	0.919132			1	0.996104	0.981818	0.975325	0.958442	0.936364	0.915584			1	1.00256	0.980794
725.115	87.9825	725.115	84.9906	725.115	83.8017	725.115	88.6158	725.115	87.4686		Parameter3	242.5	497.619	1225	953.488	4035.71				1	0.997664	0.976636	0.978972	0.954439	0.94743	0.934579			1	0.996117	0.977063	0.971966	0.956675	0.934951	0.922209			1	1.00145	0.985528	0.981187	0.962373	0.94356	0.929088			1	1.0057	0.988604
727.044	87.9163	727.044	85.0342	727.044	83.7528	727.044	88.6134	727.044	87.5164		Parameter4	250	576.923	1072.5	1728.95	3554.76				1	1.00749	0.995006	0.990012	0.96005	0.948814	0.941323			1	1.00279	0.987533	0.990318	0.970822	0.94443	0.929178			1	0.994981	0.988708	0.983689	0.961104	0.942284	0.938519			1	1.00116	0.983702
728.972	87.824	728.972	85.0556	728.972	83.6673	728.972	88.6934	728.972	87.5321		Parameter5	413.462	702.632	883.784	1394.74	3909.76			average	1	1.00214	0.984685	0.981286	0.954746	0.944058	0.933509			1	0.99799	0.981953	0.975594	0.95841	0.936454	0.923506			1	0.997511	0.985351	0.980067	0.96064	0.940736	0.927731			1	1.00314	0.984367
730.901	87.6876	730.901	85.0159	730.901	83.6473	730.901	88.613	730.901	87.6838		Parameter6	183.333	538.095	1151.35	1540.54	4397.56			stdev	0	0.00497237	0.00939384	0.00782992	0.00515744	0.00707316	0.00840145			0	0.00418542	0.00526907	0.0132874	0.0116426	0.00734094	0.00514693			0	0.00345496	0.00344814	0.00429308	0.00200663	0.00383978	0.0115276			0	0.00232194	0.00394726
732.829	87.538	732.829	84.9061	732.829	83.5068	732.829	88.5149	732.829	87.3105
734.758	87.3679	734.758	84.7842	734.758	83.3829	734.758	88.3586	734.758	87.0662		Fig.2H
736.686	87.1875	736.686	84.662	736.686	83.2512	736.686	88.1351	736.686	86.8025		(mm/mm-MPa)
738.615	87.0002	738.615	84.5477	738.615	83.1207	738.615	87.8538	738.615	86.5764		SHE0											SHE0.2											SHE0.5											SHE1
740.543	86.8563	740.543	84.3773	740.543	82.9747	740.543	87.5567	740.543	86.3652		x1	y1	x2	y2	x3	y3	x4	y4	x5	y5		x1	y1	x2	y2	x3	y3	x4	y4	x5	y5		x1	y1	x2	y2	x3	y3	x4	y4	x5	y5		x1	y1	x2	y2	x3	y3
742.472	86.7516	742.472	83.9407	742.472	82.8299	742.472	87.2643	742.472	86.1299		-9.32482e-05	3.5392e-07	-0.000678168	-2.96348e-06	-0.000830756	1.05641e-07	-0.000745985	-8.49298e-07	6.78168e-05	-3.4444e-06		-1.84955e-05	3.42666e-07	-0.00065659	-1.89208e-05	-0.000203451	-3.01699e-06	1.84955e-05	-4.09174e-06	9.24775e-05	-2.21205e-06		-0.000223796	2.16882e-07	-0.000823975	-3.56136e-05	0.000579834	-1.28697e-05	-0.000396729	-2.78999e-06	0.000396729	1.58946e-06		-0.000133514	6.14743e-07	-0.000324249	-3.24366e-05	-0.00043869	-1.76902e-05
744.4	86.621	744.4	84.0356	744.4	82.6979	744.4	86.9928	744.4	85.7524		5.93397e-05	-1.08129e-07	-0.00058492	-3.14883e-06	-0.000771417	-4.66665e-08	-0.000508626	-1.57991e-06	0.000559489	-2.96826e-06		0.000138716	8.62419e-07	-0.000693581	-1.77704e-05	0.000314424	-2.28913e-06	-0.000758316	-3.4819e-06	0.000591856	-5.09015e-07		1.01725e-05	6.46866e-08	-0.000691732	-3.34222e-05	-0.000732422	-1.26683e-05	-0.000752767	-1.96726e-06	0.00114	1.94787e-06		3.8147e-05	-2.5663e-07	6.35783e-06	-3.18814e-05	-0.000184377	-2.00686e-05
746.329	86.4859	746.329	83.8215	746.329	82.594	746.329	86.7346	746.329	85.692		0.000924004	1.65663e-06	-0.000194973	-3.08373e-06	-0.000483195	-1.00595e-06	-0.000178019	-1.52634e-06	0.00142	-3.01731e-06		0.000647343	1.10668e-06	-0.000610352	-1.63734e-05	0.000934023	-2.01131e-06	-0.000730572	-2.34237e-06	0.00149	-1.80526e-06		0.000762939	1.01766e-06	2.03451e-05	-3.17576e-05	-0.000783285	-1.17623e-05	-0.000661214	-1.94522e-06	0.00239	1.7027e-06		0.00067393	2.53942e-06	0.000502268	-3.22149e-05	0.000197093	-1.87182e-05
748.257	86.3532	748.257	83.8406	748.257	82.4469	748.257	86.525	748.257	85.7239		0.00214	2.65147e-06	0.000356038	-3.16139e-06	-1.69542e-05	-1.23998e-06	0.000364516	-1.18892e-06	0.00249	-2.21085e-06		0.00239	6.5147e-06	-0.000203451	-1.60253e-05	0.00238	-1.90964e-06	-0.000480883	-2.92972e-06	0.00277	-1.07106e-06		0.00241	3.70163e-06	0.000935872	-3.02541e-05	-0.000691732	-1.14478e-05	-0.000325521	-2.08011e-06	0.00353	1.70315e-06		0.00156	6.23952e-06	0.00136	-3.06843e-05	0.000756582	-1.96735e-05
750.186	86.3488	750.186	83.5521	750.186	82.2798	750.186	86.3672	750.186	85.5979		0.00328	2.77716e-06	0.000890096	-2.22881e-06	0.000525581	-8.92065e-07	0.00138	-1.02518e-06	0.00292	-2.75463e-06		0.00358	7.7626e-06	0.000323671	-1.44538e-05	0.00335	-2.20537e-06	-3.6991e-05	-3.3503e-06	0.00333	-1.46299e-06		0.00374	7.0092e-06	0.00189	-2.94102e-05	-0.000142415	-1.10402e-05	0.000518799	-1.84996e-06	0.00446	1.38738e-06		0.0024	9.60366e-06	0.00219	-3.15382e-05	0.00174	-1.79627e-05
752.114	86.3716	752.114	83.3315	752.114	82.2019	752.114	86.2908	752.114	85.4399		0.00463	2.66531e-06	0.00217	-2.71285e-06	0.00172	-5.42091e-07	0.00241	-1.50263e-06	0.0044	-4.52873e-07		0.00466	1.0475e-05	0.000989509	-1.41177e-05	0.0041	-7.41765e-07	0.000564113	-2.88185e-06	0.00391	-3.20153e-07		0.00525	9.08895e-06	0.00363	-2.79939e-05	0.000600179	-1.04601e-05	0.00161	-1.80776e-06	0.00519	1.70988e-06		0.00337	1.23666e-05	0.0027	-3.00258e-05	0.00248	-1.87194e-05
754.043	86.2182	754.043	83.3547	754.043	82.2031	754.043	86.3682	754.043	85.2252		0.00556	3.51536e-06	0.00308	-7.46922e-07	0.00248	-5.24159e-07	0.0032	-5.75905e-07	0.00543	-1.75095e-06		0.00614	1.23003e-05	0.00248	-1.26422e-05	0.0059	7.68329e-07	0.00166	-2.79504e-06	0.0054	7.03034e-07		0.00648	1.09615e-05	0.00455	-2.75085e-05	0.00166	-9.89478e-06	0.00275	-1.847e-06	0.00581	2.04085e-06		0.00404	1.52077e-05	0.0034	-2.94592e-05	0.00292	-1.70232e-05
755.971	85.7934	755.971	83.0512	755.971	82.1511	755.971	86.5611	755.971	85.1069		0.00652	3.55877e-06	0.0044	7.64477e-08	0.00359	-2.00573e-07	0.00487	8.96054e-10	0.00648	-1.33865e-06		0.00712	1.36485e-05	0.00336	-1.23381e-05	0.00714	-4.27516e-07	0.00295	-2.37857e-06	0.00664	8.40433e-07		0.0076	1.19288e-05	0.00526	-2.58024e-05	0.00329	-9.56801e-06	0.00454	-1.68518e-06	0.00688	3.6292e-06		0.00478	1.65915e-05	0.00423	-2.62948e-05	0.00368	-1.69291e-05
757.9	86.054	757.9	83.0775	757.9	82.209	757.9	86.7401	757.9	85.8581		0.00774	4.28247e-06	0.00588	-5.46449e-08	0.00524	4.80281e-07	0.00604	-7.85083e-07	0.00779	-1.32842e-06		0.00804	1.3498e-05	0.00425	-9.30556e-06	0.0083	-9.03689e-07	0.00368	-2.52008e-06	0.00767	-8.41777e-07		0.0091	1.39291e-05	0.00684	-2.26108e-05	0.00447	-9.21739e-06	0.0052	-1.44231e-06	0.00857	5.58645e-06		0.00573	1.98457e-05	0.00512	-2.68939e-05	0.00459	-1.50966e-05
759.828	86.4753	759.828	83.6141	759.828	82.1172	759.828	87.1844	759.828	86.0379		0.0086	3.83113e-06	0.00707	5.7455e-08	0.00636	-9.6976e-07	0.00725	-1.50968e-06	0.00871	-8.58556e-07		0.00939	1.54074e-05	0.00609	-7.00224e-06	0.00992	7.46875e-07	0.00508	-4.02636e-07	0.00912	9.04468e-07		0.01025	1.46375e-05	0.00819	-1.92435e-05	0.00515	-8.70009e-06	0.0059	-7.1576e-07	0.00986	6.72706e-06		0.00645	2.05434e-05	0.00626	-2.59243e-05	0.00549	-1.66978e-05
761.757	86.7866	761.757	83.8882	761.757	82.7513	761.757	87.3843	761.757	86.0743		0.00951	4.54205e-06	0.0081	1.07773e-06	0.00748	-3.63805e-07	0.00864	-1.01194e-06	0.00966	-1.28528e-06		0.01039	1.57003e-05	0.00731	-5.7689e-06	0.01108	6.49933e-07	0.00648	-1.14079e-06	0.01019	5.08287e-07		0.01132	1.56191e-05	0.00957	-1.6941e-05	0.00642	-7.19061e-06	0.00765	1.70245e-07	0.01112	7.57901e-06		0.00711	2.27671e-05	0.00704	-2.56964e-05	0.00661	-1.58768e-05
763.685	87.1867	763.685	84.3505	763.685	83.2062	763.685	87.7492	763.685	86.2939		0.01074	4.32413e-06	0.00947	8.16556e-07	0.00889	-4.85984e-07	0.00971	-9.08222e-07	0.01089	-9.46222e-07		0.01144	1.72695e-05	0.00846	-5.27987e-06	0.01213	8.01035e-07	0.00767	-2.37878e-06	0.01124	1.42127e-06		0.01271	1.64656e-05	0.01128	-1.35313e-05	0.00782	-5.72127e-06	0.00905	-1.28549e-07	0.01255	8.48121e-06		0.008	2.35248e-05	0.0078	-2.45413e-05	0.00734	-1.61059e-05
765.614	87.2953	765.614	84.6378	765.614	83.1632	765.614	88.1517	765.614	86.4056		0.01158	4.68995e-06	0.01053	1.66753e-06	0.00995	6.03507e-07	0.01071	-8.72656e-07	0.01172	-1.29964e-06		0.01264	1.68189e-05	0.01002	-1.85496e-06	0.01352	7.87893e-07	0.00928	-2.26624e-06	0.0125	9.15212e-07		0.01377	1.74939e-05	0.01246	-1.22393e-05	0.00922	-5.19937e-06	0.01048	-4.31693e-07	0.01368	9.07849e-06		0.00865	2.58584e-05	0.00875	-2.38893e-05	0.0081	-1.45316e-05
767.542	87.3726	767.542	84.6153	767.542	83.3644	767.542	87.9305	767.542	86.2253		0.01244	4.5976e-06	0.01148	1.06848e-06	0.01089	-5.66664e-07	0.01194	-1.24363e-06	0.0126	-3.27156e-07		0.01363	1.85159e-05	0.0112	-2.06182e-06	0.01451	1.53669e-06	0.01044	-8.24085e-07	0.01348	1.65281e-06		0.01482	1.78102e-05	0.01366	-1.04709e-05	0.01098	-4.14504e-06	0.01207	-1.22837e-07	0.01485	1.00083e-05		0.00927	2.62399e-05	0.00947	-2.28928e-05	0.00905	-1.49249e-05
769.471	86.9547	769.471	84.1037	769.471	83.2912	769.471	87.5079	769.471	85.4523		0.01364	5.42695e-06	0.01269	1.94082e-06	0.01211	-1.60222e-07	0.01287	-5.48532e-07	0.01379	-4.39016e-07		0.01454	1.80043e-05	0.01224	-8.54597e-07	0.01545	7.44163e-07	0.01156	-1.9018e-06	0.01444	8.53748e-07		0.01617	1.85204e-05	0.01525	-9.01365e-06	0.01218	-3.63935e-06	0.01329	8.8456e-08	0.01629	1.01868e-05		0.01018	2.89307e-05	0.01019	-2.25815e-05	0.00977	-1.35783e-05
771.399	86.2792	771.399	83.809	771.399	82.4781	771.399	86.8987	771.399	84.8372		0.0145	4.81145e-06	0.01368	1.65839e-06	0.01304	-6.48202e-07	0.01383	-7.06073e-07	0.01467	-3.33196e-07		0.01576	1.94822e-05	0.01358	-8.37428e-07	0.01682	1.82993e-06	0.01292	-7.35497e-07	0.01568	1.12345e-06		0.01726	1.88673e-05	0.01633	-7.46672e-06	0.01337	-3.23128e-06	0.01454	2.88535e-07	0.01736	1.09119e-05		0.01087	2.90932e-05	0.01116	-2.19085e-05	0.01053	-1.32811e-05
773.328	85.6808	773.328	83.3411	773.328	81.8638	773.328	86.2515	773.328	84.0549		0.01528	5.26288e-06	0.01458	2.23414e-06	0.014	1.16885e-07	0.01502	-6.97614e-07	0.01549	-9.41018e-07		0.01671	1.93666e-05	0.01458	6.75317e-07	0.01789	1.29787e-06	0.01398	-1.3032e-06	0.0166	8.93361e-07		0.01832	1.96902e-05	0.01751	-6.84083e-06	0.01494	-2.36201e-06	0.01601	5.03641e-07	0.01835	1.11253e-05		0.01153	3.07978e-05	0.01179	-2.19664e-05	0.01148	-1.28844e-05
775.256	85.4801	775.256	83.4404	775.256	81.7868	775.256	86.4634	775.256	83.9989		0.01643	5.14096e-06	0.01576	1.74715e-06	0.01516	-5.52087e-07	0.01596	-1.54616e-06	0.01666	-2.47694e-07		0.01774	2.03069e-05	0.01555	4.47406e-07	0.01887	1.71717e-06	0.01502	-3.60699e-07	0.01764	1.93279e-06		0.01972	2.0347e-05	0.01894	-5.05375e-06	0.01608	-1.90872e-06	0.01718	6.07778e-07	0.01976	1.18152e-05		0.01232	3.09694e-05	0.01244	-2.11328e-05	0.0121	-1.39652e-05
777.185	85.6806	777.185	83.7523	777.185	82.1659	777.185	86.5848	777.185	84.3164		0.01732	5.64586e-06	0.01662	2.60067e-06	0.01609	3.13436e-07	0.01684	-1.21552e-06	0.01747	-1.02525e-06		0.01898	2.00731e-05	0.01692	2.0104e-06	0.02004	8.68076e-07	0.01631	-1.13428e-06	0.0189	1.53708e-06		0.02073	2.11597e-05	0.02007	-4.36653e-06	0.01724	-1.30593e-06	0.01827	7.88506e-07	0.02081	1.20048e-05		0.01298	3.30307e-05	0.01336	-2.03179e-05	0.01275	-1.22723e-05
779.113	86.4594	779.113	84.2497	779.113	82.9562	779.113	87.0488	779.113	85.2832		0.01823	4.95832e-06	0.0175	1.88059e-06	0.01698	7.5609e-08	0.01801	-1.16965e-06	0.0184	-3.71113e-07		0.01985	2.11637e-05	0.01795	2.19193e-06	0.02103	2.52238e-06	0.01736	1.12123e-07	0.01978	1.72287e-06		0.02171	2.11225e-05	0.0211	-2.97286e-06	0.01869	-1.02687e-06	0.01973	8.40709e-07	0.02183	1.26168e-05		0.01361	3.35793e-05	0.01399	-2.03786e-05	0.01366	-1.25694e-05
781.042	87.4452	781.042	85.3539	781.042	84.0043	781.042	88.0365	781.042	86.054		0.01931	5.36986e-06	0.01868	2.98064e-06	0.01819	1.76168e-07	0.0189	-4.67726e-07	0.01953	-1.17098e-06		0.02076	2.06226e-05	0.01896	4.09604e-06	0.022	1.81876e-06	0.01836	-7.99919e-07	0.02067	1.53357e-06		0.0231	2.20944e-05	0.02252	-2.469e-06	0.01983	-5.14924e-07	0.02079	1.06436e-06	0.02322	1.25787e-05		0.01444	3.53076e-05	0.01462	-1.99004e-05	0.01427	-1.24224e-05
782.97	88.2707	782.97	86.527	782.97	85.1231	782.97	88.7685	782.97	87.2089		0.02015	5.19706e-06	0.01955	2.00074e-06	0.01903	-2.54999e-07	0.01978	-8.83133e-07	0.0204	-8.30416e-07		0.02202	2.15861e-05	0.02013	2.87875e-06	0.02316	2.27816e-06	0.01958	-4.70391e-07	0.02194	2.09741e-06		0.02412	2.2282e-05	0.02355	-1.52468e-06	0.02084	-6.9657e-07	0.02182	1.16598e-06	0.02424	1.31084e-05		0.01508	3.5543e-05	0.01553	-1.89092e-05	0.01493	-1.18587e-05
784.899	89.4641	784.899	87.5028	784.899	86.3175	784.899	89.7596	784.899	88.0894		0.021	5.79568e-06	0.02048	3.31625e-06	0.01987	2.67852e-07	0.02092	-6.70639e-07	0.02122	-9.37308e-07		0.02284	2.09697e-05	0.02112	3.75129e-06	0.02407	1.82327e-06	0.02047	-1.19777e-06	0.02277	1.80127e-06		0.02507	2.27484e-05	0.02453	-1.08493e-06	0.02224	1.25773e-07	0.02322	1.34397e-06	0.02519	1.28774e-05		0.01574	3.70978e-05	0.01615	-1.86428e-05	0.01582	-1.13035e-05
786.827	90.3799	786.827	87.9991	786.827	86.9145	786.827	90.6169	786.827	88.5921		0.02207	5.05271e-06	0.02162	2.3782e-06	0.02103	3.03078e-07	0.02179	-9.67039e-07	0.02225	-2.25555e-07		0.02382	2.24309e-05	0.02205	3.1079e-06	0.02506	3.00469e-06	0.02148	2.97639e-07	0.02371	2.24207e-06		0.0264	2.28269e-05	0.02588	-1.10657e-07	0.0233	2.09797e-07	0.02425	1.24412e-06	0.02652	1.35864e-05		0.01657	3.75063e-05	0.01676	-1.87819e-05	0.01645	-1.1802e-05
788.756	91.2547	788.756	88.6744	788.756	87.4696	788.756	91.326	788.756	89.3026		0.02289	5.59592e-06	0.02236	2.9238e-06	0.02186	8.0214e-07	0.02257	-1.00794e-06	0.02307	-7.72649e-07		0.02511	2.22995e-05	0.02321	4.70726e-06	0.02629	1.92464e-06	0.02267	-1.22542e-06	0.02501	2.05302e-06		0.02744	2.36603e-05	0.02696	3.83111e-07	0.0243	5.68904e-07	0.02529	1.1814e-06	0.02758	1.36072e-05		0.01717	3.88132e-05	0.0176	-1.77527e-05	0.01704	-1.15516e-05
790.684	91.6553	790.684	89.288	790.684	88.1044	790.684	91.6334	790.684	89.7388		0.02375	5.43341e-06	0.02318	2.54412e-06	0.02268	-1.26956e-07	0.02369	-1.20522e-06	0.02397	-5.04708e-07		0.026	2.28984e-05	0.02415	4.2108e-06	0.02716	2.6641e-06	0.02361	1.24043e-07	0.02588	1.96222e-06		0.02845	2.37786e-05	0.02797	1.32509e-06	0.02562	7.46904e-07	0.02667	1.54292e-06	0.02862	1.44174e-05		0.0178	3.93963e-05	0.01827	-1.77627e-05	0.01788	-1.12893e-05
792.613	92.1449	792.613	89.7803	792.613	88.5667	792.613	92.0663	792.613	90.0626		0.02491	5.76298e-06	0.02436	3.38545e-06	0.02382	5.38923e-07	0.02453	-2.43594e-07	0.02508	-6.51456e-07		0.02684	2.24643e-05	0.02516	5.60262e-06	0.02806	1.80749e-06	0.02456	-9.20317e-07	0.02673	1.66341e-06		0.02973	2.45803e-05	0.02931	1.88802e-06	0.02669	1.14277e-06	0.02767	1.55287e-06	0.02995	1.43935e-05		0.01867	4.07249e-05	0.0189	-1.69844e-05	0.01851	-1.04174e-05
794.541	92.3352	794.541	90.1148	794.541	88.8938	794.541	92.4071	794.541	90.26		0.02568	5.3668e-06	0.02521	2.5877e-06	0.02466	6.99388e-08	0.02538	-1.04043e-06	0.02587	-8.14864e-07		0.02804	2.29841e-05	0.02637	5.32992e-06	0.02931	2.75292e-06	0.02579	-1.94892e-08	0.02794	1.64445e-06		0.03077	2.44279e-05	0.03029	2.65231e-06	0.02771	1.09871e-06	0.02869	1.82808e-06	0.03091	1.4667e-05		0.01926	4.09752e-05	0.0197	-1.71116e-05	0.01914	-1.06186e-05
796.47	92.8217	796.47	90.3471	796.47	89.1138	796.47	92.6525	796.47	90.3394		0.0265	6.01004e-06	0.02601	3.32169e-06	0.02547	2.18863e-07	0.02648	-9.59659e-07	0.02669	-4.69851e-07		0.029	2.33655e-05	0.02723	6.1785e-06	0.0302	1.72283e-06	0.02665	-9.83722e-07	0.02891	2.17992e-06		0.03176	2.54392e-05	0.03135	3.17212e-06	0.02905	1.56707e-06	0.03001	1.53408e-06	0.03192	1.48159e-05		0.01992	4.20165e-05	0.02034	-1.5814e-05	0.02	-9.89341e-06
798.398	92.9639	798.398	90.5576	798.398	89.304	798.398	92.6823	798.398	90.3917		0.02769	6.12869e-06	0.02716	2.90079e-06	0.02659	8.62398e-08	0.02739	-1.07959e-06	0.02787	-1.90422e-07		0.02993	2.35582e-05	0.02811	5.01604e-06	0.03116	3.02185e-06	0.02758	3.70901e-07	0.02983	2.30667e-06		0.03305	2.54041e-05	0.03262	4.1173e-06	0.03003	1.80113e-06	0.03108	1.90071e-06	0.03319	1.50585e-05		0.02076	4.333e-05	0.02099	-1.63927e-05	0.02062	-1.02284e-05
800.327	93.0697	800.327	90.7399	800.327	89.4761	800.327	92.9347	800.327	90.3139		0.02851	5.78469e-06	0.028	3.3526e-06	0.02752	9.59219e-07	0.02821	-3.20461e-07	0.02869	-1.29161e-07		0.03114	2.39635e-05	0.02939	6.67328e-06	0.0324	2.11372e-06	0.02885	-2.00277e-07	0.03102	2.28215e-06		0.03409	2.5903e-05	0.03367	4.32892e-06	0.03111	2.32943e-06	0.03207	1.85343e-06	0.03428	1.53599e-05		0.02138	4.41833e-05	0.02186	-1.53485e-05	0.02123	-1.03976e-05
802.255	93.0268	802.255	90.8485	802.255	89.4664	802.255	92.9783	802.255	90.4569		0.02926	5.60937e-06	0.02878	2.84706e-06	0.02831	4.39031e-08	0.02927	-1.00533e-06	0.02951	-3.81454e-07		0.03202	2.38364e-05	0.03028	6.44595e-06	0.03328	2.85707e-06	0.02978	6.69782e-07	0.0319	2.1818e-06		0.03514	2.56154e-05	0.0347	5.31873e-06	0.03242	2.49199e-06	0.03339	2.13186e-06	0.03532	1.57357e-05		0.02201	4.50467e-05	0.02247	-1.57482e-05	0.02209	-9.7374e-06
804.184	93.0232	804.184	90.8112	804.184	89.6606	804.184	92.9913	804.184	90.4848		0.0304	5.86918e-06	0.02992	3.55852e-06	0.02937	3.35561e-07	0.03011	-5.95213e-07	0.03062	-5.00951e-07		0.03293	2.41471e-05	0.03123	7.75532e-06	0.0342	1.8701e-06	0.03063	-5.96987e-07	0.03284	2.2393e-06		0.03653	2.65427e-05	0.03609	6.2092e-06	0.03341	2.6895e-06	0.03441	2.07802e-06	0.03669	1.57909e-05		0.02283	4.57961e-05	0.0231	-1.45997e-05	0.02272	-9.49659e-06
806.112	92.9721	806.112	90.8459	806.112	89.6685	806.112	92.9484	806.112	90.488		0.03128	5.84889e-06	0.03077	3.27511e-06	0.03022	2.28673e-07	0.03098	-1.23772e-06	0.03146	-6.41868e-07		0.03417	2.41343e-05	0.03245	7.21129e-06	0.03541	2.81377e-06	0.03186	3.69716e-07	0.03411	2.84787e-06		0.03753	2.70458e-05	0.03708	6.9136e-06	0.03441	2.79896e-06	0.03545	2.02764e-06	0.03764	1.61552e-05		0.02351	4.6661e-05	0.02393	-1.4903e-05	0.0234	-8.50262e-06
808.041	92.8551	808.041	90.7447	808.041	89.6307	808.041	92.8512	808.041	90.4647		0.03219	5.95787e-06	0.03161	3.77094e-06	0.03109	1.62283e-07	0.03215	-1.5339e-07	0.03233	-3.76196e-07		0.0351	2.49015e-05	0.03334	7.81995e-06	0.03638	2.14047e-06	0.03279	-3.65287e-07	0.03499	1.93809e-06		0.03849	2.76126e-05	0.03807	6.55741e-06	0.03582	3.32608e-06	0.03682	2.1343e-06	0.03863	1.61425e-05		0.02415	4.72293e-05	0.02452	-1.39731e-05	0.02425	-8.91399e-06
809.969	92.7197	809.969	90.6962	809.969	89.6441	809.969	92.7692	809.969	90.5554		0.03328	6.11595e-06	0.03274	3.42292e-06	0.03223	4.40192e-07	0.03295	-7.70907e-07	0.03342	-4.33464e-07		0.03603	2.46472e-05	0.03424	7.19936e-06	0.03731	3.20751e-06	0.03376	7.28188e-07	0.0359	1.51643e-06		0.03984	2.77121e-05	0.03942	7.82e-06	0.03686	3.3811e-06	0.03782	2.11385e-06	0.03999	1.70192e-05		0.02492	4.77425e-05	0.02515	-1.45755e-05	0.02483	-9.21281e-06
811.898	92.6563	811.898	90.5581	811.898	89.6125	811.898	92.5442	811.898	90.5894		0.0341	6.2224e-06	0.03356	3.66715e-06	0.03306	2.65081e-07	0.03376	-4.20403e-07	0.03426	-6.07008e-07		0.03727	2.5622e-05	0.03545	7.89443e-06	0.03843	2.03836e-06	0.03496	-2.08053e-07	0.03715	2.60604e-06		0.04083	2.80425e-05	0.04043	7.7758e-06	0.03786	3.6375e-06	0.0388	2.20388e-06	0.041	1.66052e-05		0.02551	4.84998e-05	0.02601	-1.29559e-05	0.02542	-9.02832e-06
813.826	92.6484	813.826	90.5261	813.826	89.6465	813.826	92.522	813.826	90.5607		0.0349	5.95653e-06	0.03445	3.23375e-06	0.03388	3.25561e-07	0.03487	-4.87783e-07	0.03507	-1.03967e-07		0.03809	2.50206e-05	0.03645	7.87395e-06	0.0393	2.9041e-06	0.03586	1.61327e-07	0.03799	1.92414e-06		0.04179	2.78911e-05	0.04133	8.31622e-06	0.0392	3.74914e-06	0.04014	2.44408e-06	0.0419	1.68723e-05		0.02618	4.9883e-05	0.02664	-1.37943e-05	0.02628	-8.31964e-06
815.755	92.6264	815.755	90.2983	815.755	89.6641	815.755	92.3756	815.755	90.5793		0.03598	5.51585e-06	0.03554	3.27005e-06	0.03499	-5.89711e-08	0.03571	-5.02113e-07	0.03614	-1.10412e-07		0.03899	2.53071e-05	0.03739	8.63108e-06	0.04029	2.36392e-06	0.03678	-5.75388e-07	0.0389	2.5538e-06		0.04313	2.87261e-05	0.04263	8.72157e-06	0.04018	4.08557e-06	0.04108	2.35989e-06	0.04324	1.69957e-05		0.02703	5.02272e-05	0.02722	-1.26049e-05	0.02694	-8.09605e-06
817.683	92.5823	817.683	90.2891	817.683	89.5982	817.683	92.3073	817.683	90.3758		0.03679	5.86731e-06	0.03631	3.31735e-06	0.03581	1.42956e-07	0.03651	-7.48624e-07	0.03695	2.72185e-08		0.04026	2.50079e-05	0.03851	8.94053e-06	0.04152	3.08431e-06	0.03795	-2.27439e-07	0.04014	2.59834e-06		0.04413	2.88055e-05	0.0437	9.67442e-06	0.04111	4.06451e-06	0.04209	2.56371e-06	0.04427	1.74266e-05		0.02764	5.13872e-05	0.02803	-1.2787e-05	0.02755	-7.93217e-06
819.612	92.5725	819.612	90.4775	819.612	89.6222	819.612	92.2951	819.612	90.662		0.03766	6.20626e-06	0.03711	3.76703e-06	0.03662	1.45476e-07	0.03765	-2.99286e-07	0.03787	-2.25773e-07		0.04119	2.60467e-05	0.03937	9.38147e-06	0.04241	2.47582e-06	0.03887	-9.69372e-08	0.04104	3.19273e-06		0.04515	2.91351e-05	0.04473	9.82827e-06	0.04241	4.48658e-06	0.04347	2.51601e-06	0.04531	1.70193e-05		0.02825	5.12204e-05	0.0287	-1.15432e-05	0.0284	-8.01363e-06
821.54	92.8736	821.54	90.5411	821.54	89.7048	821.54	92.3158	821.54	90.7939		0.03881	6.47099e-06	0.03825	3.79489e-06	0.03776	6.68987e-07	0.03849	-5.00292e-07	0.03899	-1.46494e-07		0.04206	2.56682e-05	0.04036	9.24712e-06	0.04326	3.15243e-06	0.03978	7.75348e-07	0.0419	2.65066e-06		0.0464	2.89103e-05	0.04599	1.07701e-05	0.04347	4.32183e-06	0.04448	2.61657e-06	0.04656	1.76364e-05		0.02909	5.30371e-05	0.02932	-1.26303e-05	0.02902	-7.95206e-06
823.469	92.9778	823.469	90.8105	823.469	89.8773	823.469	92.3537	823.469	91.1133		0.03961	5.96002e-06	0.03913	3.62102e-06	0.03859	5.21865e-07	0.03932	-2.63332e-07	0.03975	-2.85533e-07		0.04322	2.63793e-05	0.04157	9.53474e-06	0.0445	3.31149e-06	0.04101	9.52571e-08	0.04309	3.03167e-06		0.0475	2.96503e-05	0.04697	1.06629e-05	0.04449	4.73586e-06	0.0454	2.49704e-06	0.04754	1.75474e-05		0.02968	5.31663e-05	0.03012	-1.13454e-05	0.0296	-8.47354e-06
825.397	92.6646	825.397	90.8156	825.397	89.7746	825.397	92.3615	825.397	91.0826		0.04041	6.05168e-06	0.03993	3.55131e-06	0.03941	1.9806e-07	0.04036	-5.0688e-07	0.04053	3.52328e-08		0.0442	2.5997e-05	0.04246	9.27553e-06	0.04538	3.22914e-06	0.04188	1.62844e-07	0.04407	2.56782e-06		0.0485	2.97371e-05	0.04804	1.115e-05	0.04578	4.8119e-06	0.04666	2.74634e-06	0.04857	1.79835e-05		0.03033	5.44629e-05	0.03075	-1.15305e-05	0.03044	-7.00974e-06
827.326	92.3118	827.326	90.9772	827.326	89.8372	827.326	92.3897	827.326	91.1223		0.04158	6.09841e-06	0.04105	3.6346e-06	0.04048	9.78527e-08	0.04125	-1.46369e-07	0.04172	-2.83985e-07		0.04509	2.62837e-05	0.04334	1.03906e-05	0.04631	2.70421e-06	0.04279	-9.83466e-08	0.04497	3.23603e-06		0.04975	3.01706e-05	0.0493	1.1535e-05	0.04673	4.96684e-06	0.04775	2.77189e-06	0.04984	1.76392e-05		0.03119	5.48973e-05	0.03141	-1.03339e-05	0.03107	-7.1922e-06
829.254	92.7393	829.254	91.1044	829.254	89.9372	829.254	92.573	829.254	91.543		0.0424	6.29136e-06	0.04187	3.91874e-06	0.04138	6.53668e-07	0.04207	-1.30122e-06	0.04253	-6.39069e-07		0.04627	2.56902e-05	0.04458	1.03205e-05	0.04752	3.30039e-06	0.04406	6.86023e-07	0.04612	2.67037e-06		0.05078	3.02523e-05	0.05035	1.21108e-05	0.04784	5.08966e-06	0.04874	2.96915e-06	0.0509	1.81716e-05		0.03183	5.60549e-05	0.03225	-1.09685e-05	0.03171	-6.56714e-06
831.183	92.8941	831.183	91.2267	831.183	90.0493	831.183	92.4914	831.183	91.7632		0.0432	5.92014e-06	0.04268	3.66432e-06	0.04218	5.55503e-07	0.04311	-2.08623e-07	0.04333	-2.71357e-07		0.04717	2.67155e-05	0.04542	1.01222e-05	0.04843	2.84476e-06	0.04494	1.46878e-07	0.04702	3.19345e-06		0.05188	3.09145e-05	0.05139	1.22011e-05	0.0491	5.2697e-06	0.05005	2.94441e-06	0.05195	1.80977e-05		0.03244	5.58851e-05	0.03286	-9.87812e-06	0.03256	-7.00264e-06
833.111	93.0041	833.111	91.3366	833.111	90.1353	833.111	92.5889	833.111	91.9267		0.04429	6.615e-06	0.0438	4.24679e-06	0.04326	4.69701e-07	0.044	-2.03257e-07	0.0445	-1.93039e-07		0.04811	2.63286e-05	0.04637	1.00637e-05	0.04938	3.55421e-06	0.04577	6.06274e-07	0.04798	2.62758e-06		0.05324	3.07245e-05	0.05275	1.29674e-05	0.05009	5.36606e-06	0.05107	3.40808e-06	0.05328	1.85608e-05		0.03329	5.78023e-05	0.03348	-1.02004e-05	0.03318	-6.63391e-06
835.04	93.1406	835.04	91.419	835.04	90.2292	835.04	92.7185	835.04	92.0678		0.04511	5.95199e-06	0.04465	3.79106e-06	0.04412	2.75992e-07	0.04489	-1.6025e-08	0.04531	9.30498e-08		0.04935	2.72766e-05	0.04763	1.0772e-05	0.05055	3.04807e-06	0.04699	7.50095e-07	0.04924	3.30497e-06		0.05421	3.11016e-05	0.05372	1.29297e-05	0.05108	5.80096e-06	0.05209	2.88426e-06	0.05426	1.83736e-05		0.03394	5.77309e-05	0.03434	-8.90418e-06	0.03384	-7.06675e-06
836.968	93.333	836.968	91.5274	836.968	90.3834	836.968	92.77	836.968	92.2233		0.04601	6.58976e-06	0.04548	3.84852e-06	0.04498	6.01206e-07	0.04599	-2.64694e-07	0.04617	2.08784e-07		0.05023	2.63645e-05	0.04853	1.10649e-05	0.0515	3.71391e-06	0.04794	3.08873e-07	0.05013	2.60018e-06		0.0552	3.10194e-05	0.05474	1.35895e-05	0.05246	5.825e-06	0.05345	3.20725e-06	0.0553	1.87759e-05		0.03455	5.88641e-05	0.03494	-9.84438e-06	0.03466	-6.21945e-06
838.897	93.525	838.897	91.6779	838.897	90.5729	838.897	93.0574	838.897	92.3811		0.04712	5.5599e-06	0.04656	3.49878e-06	0.04609	1.17752e-07	0.0468	-1.29863e-07	0.04729	4.89407e-07		0.05113	2.71423e-05	0.0494	1.11289e-05	0.05243	3.14414e-06	0.04893	-2.32741e-08	0.051	2.69715e-06		0.05654	3.15439e-05	0.05607	1.42935e-05	0.05351	6.09781e-06	0.05447	3.02616e-06	0.05663	1.87069e-05		0.03532	5.84478e-05	0.03556	-8.44457e-06	0.03522	-6.90075e-06
840.825	93.6463	840.825	91.8017	840.825	90.7389	840.825	93.1745	840.825	92.499		0.04795	6.51251e-06	0.04742	4.08621e-06	0.04691	7.02589e-07	0.04762	-2.72809e-07	0.04813	-1.98135e-07		0.05236	2.66496e-05	0.05058	1.15299e-05	0.05355	3.14792e-06	0.05011	-7.84878e-07	0.05226	2.83346e-06		0.05751	3.12742e-05	0.05708	1.47777e-05	0.0545	5.95199e-06	0.05547	3.14407e-06	0.05764	1.90852e-05		0.03594	6.00287e-05	0.03641	-8.73764e-06	0.03583	-5.87817e-06
842.754	93.6937	842.754	91.8936	842.754	90.866	842.754	93.3008	842.754	92.5632		0.04879	6.22272e-06	0.04831	4.14561e-06	0.04773	3.80135e-07	0.04876	-3.58597e-07	0.04896	-1.09695e-07		0.05321	2.74235e-05	0.05154	1.17657e-05	0.05444	3.71754e-06	0.05097	-3.29272e-07	0.05311	3.5218e-06		0.05848	3.16898e-05	0.05799	1.42381e-05	0.05585	6.51149e-06	0.0568	3.13511e-06	0.05858	1.89314e-05		0.03661	5.98181e-05	0.03703	-7.80696e-06	0.0367	-6.10823e-06
844.682	93.7334	844.682	91.9729	844.682	90.9648	844.682	93.4424	844.682	92.6192		0.04988	6.87238e-06	0.04943	4.45802e-06	0.04887	8.26341e-07	0.04959	-3.91877e-07	0.05001	-2.85888e-07		0.05414	2.63883e-05	0.05244	1.197e-05	0.05542	3.79531e-06	0.05193	3.97535e-07	0.05402	2.29568e-06		0.05983	3.16369e-05	0.05932	1.49573e-05	0.05683	6.37918e-06	0.05775	3.33508e-06	0.05988	1.92734e-05		0.03745	6.14826e-05	0.03765	-8.29282e-06	0.03735	-5.36043e-06
846.611	93.7705	846.611	92.0357	846.611	91.0399	846.611	93.5308	846.611	92.6787		0.05072	6.17245e-06	0.0502	3.83854e-06	0.04968	1.53623e-07	0.05041	-5.21991e-07	0.05085	1.95211e-07		0.05541	2.77138e-05	0.0536	1.11585e-05	0.05667	3.9389e-06	0.0531	6.00407e-07	0.05529	4.18027e-06		0.06083	3.23447e-05	0.06034	1.48876e-05	0.05778	6.69862e-06	0.05876	3.34685e-06	0.06091	1.91417e-05		0.03806	6.09039e-05	0.03846	-7.34131e-06	0.03794	-6.21772e-06
848.539	93.7686	848.539	92.1024	848.539	91.0878	848.539	93.5298	848.539	92.6998		0.05153	6.45688e-06	0.05097	4.28402e-06	0.05051	6.23023e-07	0.0515	-2.15361e-07	0.05172	-9.30462e-09		0.05635	2.69516e-05	0.05452	1.22647e-05	0.05753	3.47769e-06	0.05399	5.39466e-07	0.05621	3.27013e-06		0.06188	3.22242e-05	0.06141	1.57904e-05	0.05907	6.49904e-06	0.0601	3.38919e-06	0.062	1.98241e-05		0.03867	6.27832e-05	0.03915	-7.22622e-06	0.03877	-4.45821e-06
850.468	93.4799	850.468	92.0885	850.468	91.0423	850.468	93.4489	850.468	92.6657		0.05266	5.84123e-06	0.05212	3.91292e-06	0.05163	4.92683e-07	0.05233	-3.48472e-07	0.05285	-1.6567e-07		0.05723	2.7737e-05	0.05548	1.19845e-05	0.05839	3.99217e-06	0.05493	1.17074e-06	0.05704	3.73353e-06		0.06313	3.2696e-05	0.0627	1.54028e-05	0.06012	7.11093e-06	0.06112	3.55414e-06	0.06326	1.94525e-05		0.03953	6.28245e-05	0.03976	-6.80825e-06	0.03941	-5.36191e-06
852.396	93.4801	852.396	91.9689	852.396	90.8739	852.396	93.2228	852.396	92.554		0.05349	6.57235e-06	0.05303	4.28813e-06	0.05246	1.04404e-06	0.05319	-1.53612e-07	0.05363	-1.5206e-07		0.05839	2.81249e-05	0.05672	1.2957e-05	0.05962	3.58988e-06	0.05618	3.14566e-07	0.05821	2.97704e-06		0.06421	3.21895e-05	0.06366	1.61295e-05	0.06115	6.89952e-06	0.06212	3.62749e-06	0.06426	2.00888e-05		0.04011	6.40101e-05	0.04054	-7.18508e-06	0.04	-4.68197e-06
854.325	93.3336	854.325	91.7574	854.325	90.6294	854.325	92.8822	854.325	92.361		0.0543	6.39092e-06	0.05381	3.72095e-06	0.0533	4.73564e-07	0.05425	-6.2861e-07	0.05444	4.27776e-08		0.05934	2.87295e-05	0.05759	1.19781e-05	0.0605	4.04913e-06	0.05702	6.48836e-07	0.05922	4.07059e-06		0.06522	3.2846e-05	0.06472	1.63995e-05	0.06248	7.23985e-06	0.06339	3.35506e-06	0.06527	1.98868e-05		0.04076	6.36584e-05	0.04117	-6.0077e-06	0.04084	-5.10355e-06
856.253	93.167	856.253	91.4781	856.253	90.2937	856.253	92.6016	856.253	92.1688		0.05548	7.10277e-06	0.05494	4.44264e-06	0.05436	6.70395e-07	0.05516	-3.24017e-07	0.05564	2.58243e-07		0.06022	2.70575e-05	0.05846	1.24017e-05	0.06145	3.48103e-06	0.05791	6.81505e-07	0.06012	2.84586e-06		0.06643	3.27216e-05	0.06597	1.69916e-05	0.06342	7.16017e-06	0.06446	3.72913e-06	0.0665	2.0073e-05		0.04164	6.56527e-05	0.04183	-6.00422e-06	0.04149	-4.08788e-06
858.182	92.6856	858.182	91.1493	858.182	89.881	858.182	91.9973	858.182	91.6852		0.0563	6.09909e-06	0.05579	4.20194e-06	0.05528	4.19074e-07	0.05599	-2.46451e-07	0.05642	8.95731e-08		0.06142	2.76608e-05	0.05968	1.26412e-05	0.06272	4.41485e-06	0.05919	1.46246e-06	0.06131	3.23356e-06		0.06742	3.33989e-05	0.06697	1.6987e-05	0.06449	7.75059e-06	0.06545	3.56807e-06	0.06753	1.99429e-05		0.04227	6.47527e-05	0.04268	-5.34051e-06	0.0421	-5.09977e-06
860.11	92.021	860.11	90.605	860.11	89.5125	860.11	91.505	860.11	91.2312		0.05706	6.69263e-06	0.05658	4.32367e-06	0.05614	5.72367e-07	0.057	-6.43442e-07	0.0572	-3.37106e-07		0.06235	2.77087e-05	0.06055	1.37086e-05	0.06362	3.30399e-06	0.06008	1.56235e-07	0.06222	2.71986e-06		0.0685	3.33815e-05	0.06797	1.73951e-05	0.06579	7.27216e-06	0.06668	3.62232e-06	0.06857	2.03395e-05		0.04289	6.65923e-05	0.04331	-5.49383e-06	0.04295	-3.60721e-06
862.039	91.606	862.039	90.1474	862.039	88.9791	862.039	91.0554	862.039	90.8188		0.05819	6.30939e-06	0.05768	4.02465e-06	0.05714	-2.56318e-07	0.05784	-3.0525e-07	0.05835	4.50787e-07		0.06328	2.83812e-05	0.06152	1.28878e-05	0.06453	4.07238e-06	0.06093	3.50161e-07	0.06314	3.93132e-06		0.06988	3.40017e-05	0.0694	1.80407e-05	0.06672	7.56766e-06	0.06769	3.64864e-06	0.06998	2.01713e-05		0.04371	6.62695e-05	0.04393	-4.68941e-06	0.04359	-4.8608e-06
863.967	91.0262	863.967	89.7522	863.967	88.3657	863.967	90.4257	863.967	90.2949		0.05909	7.09605e-06	0.05857	4.68763e-06	0.05796	1.00745e-06	0.05875	-2.97977e-07	0.05924	-2.89748e-07		0.06453	2.81923e-05	0.06278	1.38369e-05	0.06572	3.3888e-06	0.06217	2.71136e-07	0.06438	3.00372e-06		0.07088	3.35639e-05	0.07038	1.87598e-05	0.06772	7.78087e-06	0.06879	3.86311e-06	0.07093	2.05899e-05		0.04436	6.79918e-05	0.04478	-4.89539e-06	0.04423	-3.77871e-06
865.896	90.6811	865.896	89.3022	865.896	88.1467	865.896	90.1916	865.896	89.7548		0.05995	6.30802e-06	0.05942	4.08196e-06	0.05889	4.22246e-07	0.05992	-7.83857e-07	0.06012	4.27755e-07		0.06546	2.81774e-05	0.06369	1.30518e-05	0.06665	4.23796e-06	0.06311	1.02127e-06	0.06529	3.7716e-06		0.0719	3.44397e-05	0.07141	1.85481e-05	0.06915	8.01899e-06	0.07013	3.58525e-06	0.07195	2.04264e-05		0.045	6.75755e-05	0.04536	-4.31413e-06	0.04507	-4.53089e-06
867.824	90.4143	867.824	88.8632	867.824	87.852	867.824	90.1542	867.824	89.5555		0.06104	7.05331e-06	0.06052	4.63101e-06	0.06001	1.00504e-06	0.06076	-4.11704e-07	0.06122	-2.22992e-07		0.06635	2.77738e-05	0.06459	1.36856e-05	0.06755	3.56641e-06	0.06406	4.31427e-07	0.06619	3.13385e-06		0.0732	3.41827e-05	0.07275	1.89331e-05	0.07017	8.11511e-06	0.07114	3.7563e-06	0.0733	2.08851e-05		0.04578	6.88235e-05	0.04599	-3.74923e-06	0.04567	-2.90715e-06
869.753	90.4486	869.753	88.8146	869.753	87.8785	869.753	90.2419	869.753	89.821		0.0619	6.23011e-06	0.06137	4.16983e-06	0.06084	2.69443e-07	0.06158	-6.01858e-07	0.06208	7.06736e-07		0.06758	2.8402e-05	0.06576	1.36399e-05	0.06876	4.36247e-06	0.06526	1.22334e-06	0.06739	3.28904e-06		0.07413	3.43794e-05	0.0737	1.88607e-05	0.07117	8.6101e-06	0.07214	3.77529e-06	0.07427	2.0634e-05		0.04639	6.81089e-05	0.04683	-3.14422e-06	0.04628	-3.358e-06
871.681	90.5234	871.681	88.8992	871.681	87.8336	871.681	90.4226	871.681	89.8307		0.06269	6.78906e-06	0.06224	4.92446e-06	0.06169	4.76253e-07	0.06265	-6.17668e-08	0.06283	-1.00039e-07		0.06843	2.82293e-05	0.06671	1.48591e-05	0.06963	3.62706e-06	0.06614	4.94645e-07	0.06826	3.02851e-06		0.0751	3.38066e-05	0.07458	1.89921e-05	0.07251	8.40566e-06	0.07345	3.94283e-06	0.07516	2.09614e-05		0.04704	6.98332e-05	0.04748	-3.01103e-06	0.04712	-2.57561e-06
873.61	90.5418	873.61	88.9039	873.61	87.8282	873.61	90.5936	873.61	89.8561		0.06373	6.14143e-06	0.06329	3.73535e-06	0.06277	-6.82506e-08	0.06344	-6.55227e-07	0.06387	6.09732e-07		0.06931	2.83308e-05	0.06764	1.3496e-05	0.07056	4.31833e-06	0.06705	1.33145e-06	0.06919	3.69437e-06		0.07651	3.46133e-05	0.07596	1.92975e-05	0.07343	8.84971e-06	0.07436	3.80044e-06	0.07653	2.07108e-05		0.04789	7.01329e-05	0.0481	-3.13582e-06	0.04779	-3.43601e-06
875.538	90.5416	875.538	88.9	875.538	87.8625	875.538	91.0246	875.538	89.8837		0.0646	6.96696e-06	0.06406	4.6292e-06	0.06353	2.64486e-07	0.06427	6.35481e-08	0.06476	4.79568e-08		0.07055	2.83256e-05	0.06882	1.4278e-05	0.07179	3.80173e-06	0.06822	4.39883e-07	0.07043	3.60398e-06		0.07752	3.44683e-05	0.07702	1.976e-05	0.07436	8.42944e-06	0.07539	4.17499e-06	0.07757	2.11203e-05		0.04848	7.13883e-05	0.04889	-2.76238e-06	0.04839	-2.76867e-06
877.467	90.5695	877.467	88.8852	877.467	87.8589	877.467	90.8113	877.467	89.9094		0.06543	6.27003e-06	0.06492	4.11946e-06	0.06436	-1.17749e-07	0.06543	-5.79084e-07	0.06563	7.48087e-07		0.07149	2.86418e-05	0.06968	1.33473e-05	0.07265	4.48215e-06	0.06915	1.01649e-06	0.07133	3.84312e-06		0.07855	3.53472e-05	0.07806	1.9652e-05	0.07575	8.87505e-06	0.07675	4.06059e-06	0.07864	2.09141e-05		0.04909	7.10558e-05	0.04957	-1.94104e-06	0.04921	-3.33377e-06
879.395	90.605	879.395	88.8437	879.395	87.8301	879.395	90.2941	879.395	89.8367		0.06657	6.87252e-06	0.06603	4.57763e-06	0.06552	1.34525e-06	0.06625	-2.41723e-07	0.06677	2.19132e-07		0.07235	2.85537e-05	0.07063	1.46501e-05	0.07353	3.59494e-06	0.07005	2.63734e-07	0.07222	3.30268e-06		0.0798	3.46758e-05	0.07934	2.02934e-05	0.0768	8.67415e-06	0.07774	4.18536e-06	0.07992	2.14981e-05		0.04996	7.26116e-05	0.0502	-1.49037e-06	0.04986	-2.02416e-06
881.324	90.1605	881.324	88.5769	881.324	87.5293	881.324	89.8973	881.324	89.6236		0.0674	6.30084e-06	0.06693	4.05621e-06	0.06636	3.82629e-07	0.06711	-4.6879e-07	0.06757	2.32956e-07		0.07353	2.85313e-05	0.07186	1.42358e-05	0.07479	4.58616e-06	0.0713	1.54298e-06	0.07338	3.25195e-06		0.0808	3.52364e-05	0.08026	1.99627e-05	0.07781	9.21892e-06	0.07874	4.03537e-06	0.08086	2.13034e-05		0.05054	7.18471e-05	0.05096	-1.36264e-06	0.05044	-2.92944e-06
883.252	89.7687	883.252	88.1878	883.252	87.1288	883.252	89.571	883.252	89.2319		0.0682	6.69798e-06	0.06775	4.88344e-06	0.06722	9.63448e-07	0.06818	-2.39823e-07	0.06835	-2.64874e-07		0.07451	2.8812e-05	0.07272	1.51876e-05	0.07564	3.40797e-06	0.07219	5.43307e-07	0.07438	4.09594e-06		0.08179	3.46144e-05	0.0813	2.0386e-05	0.0791	8.81991e-06	0.08002	4.10551e-06	0.08186	2.17013e-05		0.05117	7.34292e-05	0.05157	-6.65444e-07	0.05126	-1.87085e-06
885.181	89.1326	885.181	87.6389	885.181	86.568	885.181	89.0622	885.181	88.6942		0.06932	6.51899e-06	0.06882	4.19561e-06	0.06829	4.39715e-07	0.06902	-8.50653e-07	0.06945	3.76583e-07		0.07541	2.89658e-05	0.07361	1.40965e-05	0.07653	4.74146e-06	0.07307	1.31289e-06	0.07529	4.57053e-06		0.08312	3.55081e-05	0.08263	2.08176e-05	0.08003	9.19101e-06	0.08106	4.16503e-06	0.08319	2.131e-05		0.05204	7.33141e-05	0.05224	-6.94433e-07	0.05191	-2.19918e-06
887.109	88.5359	887.109	86.9674	887.109	86.0042	887.109	88.3757	887.109	88.0702		0.07017	7.1348e-06	0.06962	4.68275e-06	0.06912	9.19018e-07	0.06981	-4.86073e-07	0.07029	6.9989e-08		0.07656	2.88009e-05	0.07491	1.50235e-05	0.07783	4.01419e-06	0.07434	7.7413e-07	0.07641	3.24806e-06		0.08415	3.53072e-05	0.08366	2.12681e-05	0.08108	9.15085e-06	0.08206	4.21621e-06	0.08421	2.16076e-05		0.05269	7.4774e-05	0.05311	1.32023e-08	0.05255	-1.55158e-06
889.038	87.8907	889.038	86.2	889.038	85.1209	889.038	87.6243	889.038	87.5252		0.07094	6.28538e-06	0.07045	4.22859e-06	0.06992	6.33897e-07	0.0709	-5.83388e-07	0.07111	7.23166e-07		0.07745	2.87809e-05	0.07574	1.41678e-05	0.07876	4.62554e-06	0.07525	1.26379e-06	0.07733	3.84355e-06		0.08526	3.58251e-05	0.08466	2.14092e-05	0.08242	9.56555e-06	0.08337	4.20606e-06	0.08525	2.14445e-05		0.05329	7.46046e-05	0.05375	2.64937e-08	0.05339	-2.30782e-06
890.966	87.0993	890.966	85.3451	890.966	84.2608	890.966	86.862	890.966	86.6084		0.07203	6.65883e-06	0.07156	4.79302e-06	0.071	1.46812e-06	0.07176	-2.89078e-07	0.07227	-8.89495e-08		0.07843	2.93038e-05	0.07663	1.54595e-05	0.07967	3.66545e-06	0.07605	2.25148e-07	0.07831	3.49714e-06		0.08661	3.53876e-05	0.08607	2.20033e-05	0.08342	9.26664e-06	0.08436	4.37397e-06	0.08664	2.20586e-05		0.05412	7.60138e-05	0.05438	7.31916e-07	0.05402	-1.23889e-06
892.895	86.0681	892.895	84.4666	892.895	83.2423	892.895	86.0997	892.895	85.8341		0.07294	6.55079e-06	0.07244	4.45575e-06	0.07187	5.75378e-07	0.07266	-4.83812e-07	0.07312	7.45399e-07		0.07968	2.85818e-05	0.07789	1.49067e-05	0.08089	4.72158e-06	0.07727	1.31562e-06	0.07951	2.90954e-06		0.08754	3.5994e-05	0.08703	2.17796e-05	0.08441	9.87439e-06	0.08544	4.19711e-06	0.08762	2.17412e-05		0.05479	7.62389e-05	0.05518	8.22127e-07	0.05467	-1.29298e-06
894.823	84.84	894.823	83.3069	894.823	82.1709	894.823	85.3449	894.823	84.7438		0.07385	7.22348e-06	0.07329	5.05256e-06	0.07278	4.41876e-07	0.07379	-3.1992e-07	0.07396	1.981e-07		0.0806	2.96456e-05	0.07884	1.57785e-05	0.08185	4.13343e-06	0.07828	9.53224e-07	0.08043	3.95114e-06		0.08848	3.54784e-05	0.08799	2.18355e-05	0.08582	9.79389e-06	0.08681	4.34012e-06	0.08856	2.1876e-05		0.0554	7.66289e-05	0.05575	1.19639e-06	0.05545	-9.06263e-07
896.752	83.9886	896.752	82.4677	896.752	81.3782	896.752	84.2119	896.752	84.0903		0.07487	6.22484e-06	0.07437	4.47738e-06	0.07391	6.43646e-07	0.07456	-9.18498e-07	0.07501	1.43404e-07		0.08153	2.91216e-05	0.07972	1.52817e-05	0.08268	4.42124e-06	0.07922	1.36462e-06	0.08138	4.2773e-06		0.08987	3.61497e-05	0.08939	2.21124e-05	0.08682	9.89552e-06	0.08778	4.22856e-06	0.08991	2.17187e-05		0.05617	7.66089e-05	0.05637	1.10838e-06	0.05603	-1.28507e-06
898.68	83.2716	898.68	81.6457	898.68	80.7067	898.68	83.3554	898.68	83.6012		0.07569	6.80929e-06	0.07516	4.9031e-06	0.07468	5.32944e-07	0.07534	-1.11319e-07	0.07586	-5.24514e-08		0.08267	2.97341e-05	0.08096	1.65439e-05	0.08383	4.12432e-06	0.08039	1.15703e-06	0.08255	3.75213e-06		0.09086	3.62316e-05	0.09038	2.22397e-05	0.08776	9.7225e-06	0.08871	4.65762e-06	0.09092	2.22491e-05		0.05679	7.74357e-05	0.05725	2.36616e-06	0.05668	-5.04964e-07
900.609	82.4719	900.609	80.7154	900.609	79.7353	900.609	82.6554	900.609	82.995		0.07655	6.3639e-06	0.07605	4.32769e-06	0.07545	8.09603e-08	0.07651	-3.57371e-07	0.07669	5.77933e-07		0.0835	2.8713e-05	0.08192	1.60363e-05	0.08475	4.73278e-06	0.08133	1.89016e-06	0.08338	3.41965e-06		0.09186	3.65471e-05	0.09129	2.20337e-05	0.08913	1.0238e-05	0.09006	4.42681e-06	0.09186	2.20514e-05		0.05746	7.81807e-05	0.05788	1.92568e-06	0.05754	-7.00158e-07
902.537	81.2721	902.537	79.678	902.537	78.5521	902.537	82.1062	902.537	82.2025		0.0776	6.25331e-06	0.07716	4.85644e-06	0.07662	6.23714e-07	0.07734	-2.5759e-07	0.07776	-2.88709e-08		0.08448	2.95545e-05	0.08277	1.6128e-05	0.0857	4.12539e-06	0.08222	8.19236e-07	0.08431	3.92658e-06		0.09325	3.6343e-05	0.09267	2.26195e-05	0.09014	1.00711e-05	0.09102	4.60663e-06	0.09323	2.2418e-05		0.05832	7.87347e-05	0.05851	2.9783e-06	0.05822	-1.03347e-07
904.466	80.2561	904.466	78.702	904.466	77.5225	904.466	81.4939	904.466	81.229		0.07849	6.53363e-06	0.07795	4.23769e-06	0.07744	-4.5645e-08	0.07817	-1.29692e-06	0.07862	6.09216e-07		0.08571	2.87998e-05	0.0839	1.5799e-05	0.08699	4.52518e-06	0.08334	1.53688e-06	0.08556	3.88167e-06		0.09422	3.65433e-05	0.09372	2.29493e-05	0.09105	1.02501e-05	0.09206	4.2089e-06	0.09426	2.2218e-05		0.05892	7.89767e-05	0.05931	2.75266e-06	0.05882	-4.04212e-07
906.394	78.8184	906.394	77.0907	906.394	76.0831	906.394	80.0801	906.394	80.264		0.07936	7.22822e-06	0.0788	5.07042e-06	0.07828	4.0278e-07	0.07928	4.09066e-07	0.0795	-2.05781e-07		0.08666	2.97336e-05	0.08483	1.67068e-05	0.0879	4.25679e-06	0.08427	1.19886e-06	0.08649	4.08011e-06		0.09517	3.61389e-05	0.09471	2.30965e-05	0.0924	1.0348e-05	0.09346	4.63124e-06	0.09528	2.25254e-05		0.05951	7.90816e-05	0.05997	3.89279e-06	0.05961	-1.54905e-07
908.323	76.8599	908.323	75.0976	908.323	73.9427	908.323	78.2722	908.323	78.8204		0.08045	6.5103e-06	0.07995	4.53724e-06	0.07944	6.47374e-07	0.0801	-6.76377e-07	0.08063	4.76726e-07		0.08756	2.91257e-05	0.08579	1.59022e-05	0.08872	4.49458e-06	0.0852	2.1012e-06	0.08741	3.76276e-06		0.09647	3.65684e-05	0.09598	2.26388e-05	0.09349	1.05903e-05	0.09442	4.45087e-06	0.09656	2.21104e-05		0.06035	7.98735e-05	0.06057	3.06551e-06	0.06021	-1.38335e-07
910.251	74.3429	910.251	72.6998	910.251	71.3748	910.251	76.281	910.251	76.8577		0.08124	6.80053e-06	0.08077	5.04217e-06	0.08026	6.20539e-07	0.08096	1.22125e-07	0.08141	7.04943e-08		0.08871	2.96207e-05	0.08705	1.62524e-05	0.08992	4.91867e-06	0.08646	1.03392e-06	0.08857	3.94008e-06		0.09753	3.66039e-05	0.09696	2.34629e-05	0.09448	1.02866e-05	0.09538	4.59995e-06	0.09755	2.26041e-05		0.06097	8.03962e-05	0.06138	4.15339e-06	0.06084	-6.15394e-08
912.18	71.5741	912.18	69.9306	912.18	68.5019	912.18	73.8741	912.18	74.2626		0.08207	6.43163e-06	0.08152	4.54342e-06	0.08103	7.12829e-08	0.08203	-9.64161e-07	0.08221	1.1006e-06		0.0896	2.88771e-05	0.08794	1.60914e-05	0.09083	4.64234e-06	0.08737	1.53506e-06	0.08951	3.63182e-06		0.09851	3.72212e-05	0.09798	2.37533e-05	0.09574	1.05582e-05	0.0967	4.56591e-06	0.09853	2.23794e-05		0.06161	8.07976e-05	0.06201	4.18885e-06	0.06168	7.57244e-07
914.108	68.7713	914.108	66.817	914.108	65.5711	914.108	70.9244	914.108	71.2697		0.0832	6.92598e-06	0.08268	5.06117e-06	0.08213	5.45044e-07	0.08291	3.02762e-07	0.08336	1.35225e-07		0.09053	2.93556e-05	0.08878	1.66872e-05	0.09177	4.28764e-06	0.08826	8.83668e-07	0.09042	3.85437e-06		0.09978	3.67888e-05	0.09926	2.38646e-05	0.09672	1.0437e-05	0.09775	4.92177e-06	0.09984	2.29055e-05		0.06248	8.17257e-05	0.06269	5.08525e-06	0.06234	8.63209e-07
916.037	66.0627	916.037	63.9174	916.037	62.7811	916.037	67.8905	916.037	68.1269		0.08405	6.75748e-06	0.08352	4.65385e-06	0.08302	9.46867e-07	0.08374	-3.14031e-07	0.08421	2.02523e-07		0.09174	2.85833e-05	0.08997	1.64228e-05	0.09303	4.48244e-06	0.08949	1.60334e-06	0.09162	4.05658e-06		0.1008	3.73564e-05	0.10032	2.36624e-05	0.09777	1.10941e-05	0.09873	4.48392e-06	0.10093	2.2565e-05		0.06312	8.23347e-05	0.06354	5.02728e-06	0.06299	8.78417e-07
917.965	63.7331	917.965	61.5187	917.965	60.3652	917.965	65.3283	917.965	65.5642		0.08485	6.80097e-06	0.08434	4.66554e-06	0.08384	1.17546e-06	0.0848	-1.68469e-07	0.08502	-2.21526e-07		0.09264	2.97028e-05	0.09088	1.65372e-05	0.09397	4.78021e-06	0.0904	1.23936e-06	0.09252	4.76992e-06		0.10185	3.69992e-05	0.10132	2.40134e-05	0.09908	1.06573e-05	0.10007	4.87254e-06	0.10193	2.29773e-05		0.06372	8.21987e-05	0.06413	5.95606e-06	0.06379	7.06833e-07
919.894	61.9156	919.894	59.5449	919.894	58.5514	919.894	62.9376	919.894	63.2785		0.08598	6.77839e-06	0.0855	5.08938e-06	0.08494	1.0977e-06	0.08566	-3.67002e-07	0.08615	4.87812e-07		0.09361	2.91195e-05	0.09182	1.64899e-05	0.09485	4.77338e-06	0.09125	1.61439e-06	0.0935	3.85106e-06		0.10324	3.76847e-05	0.10267	2.42253e-05	0.10009	1.11086e-05	0.10107	4.8461e-06	0.10323	2.27182e-05		0.06452	8.30831e-05	0.06474	5.72552e-06	0.06439	8.41401e-07
921.822	61.1149	921.822	58.5454	921.822	57.7037	921.822	61.4067	921.822	61.8757		0.08682	6.79128e-06	0.08635	5.25257e-06	0.08578	7.28341e-07	0.08653	3.26203e-07	0.08698	5.63991e-07		0.09484	3.03528e-05	0.0931	1.67857e-05	0.09601	4.45266e-06	0.09249	1.27483e-06	0.09471	4.27133e-06		0.10422	3.73289e-05	0.10367	2.4539e-05	0.10108	1.08838e-05	0.10205	5.03586e-06	0.10422	2.31364e-05		0.0652	8.31949e-05	0.06561	7.15293e-06	0.06506	1.2741e-06
923.751	61.7007	923.751	59.0605	923.751	58.2698	923.751	61.1227	923.751	61.7063		0.0877	6.572e-06	0.08715	4.77307e-06	0.08664	3.19852e-07	0.08766	1.11906e-07	0.08786	1.19311e-06		0.09572	2.90353e-05	0.09403	1.69007e-05	0.09699	4.8812e-06	0.09348	1.76364e-06	0.09556	3.95869e-06		0.10518	3.79994e-05	0.10468	2.48046e-05	0.10242	1.12471e-05	0.10341	4.89796e-06	0.10522	2.28823e-05		0.06583	8.40072e-05	0.06619	6.3376e-06	0.06589	1.4351e-06
925.679	63.6442	925.679	61.1373	925.679	60.2392	925.679	62.3548	925.679	62.8962		0.08904	5.82227e-06	0.08826	4.73652e-06	0.08778	4.95665e-07	0.08848	3.35551e-07	0.08892	-3.8212e-07		0.09665	2.99571e-05	0.0949	1.73921e-05	0.09788	4.37e-06	0.0944	1.07856e-06	0.09646	4.73193e-06		0.10656	3.77284e-05	0.10608	2.52858e-05	0.10343	1.11602e-05	0.1044	5.21185e-06	0.10662	2.3586e-05		0.06662	8.39401e-05	0.06683	7.4601e-06	0.06648	9.6058e-07
927.608	66.5784	927.608	64.3402	927.608	63.4218	927.608	65.0093	927.608	65.5233		0.08962	5.83413e-06	0.08909	4.70666e-06	0.08858	8.93584e-07	0.08926	-3.51733e-07	0.08979	7.05359e-07		0.09787	2.92247e-05	0.09607	1.74254e-05	0.09904	4.22859e-06	0.09552	1.32018e-06	0.09774	4.01101e-06		0.10752	3.81067e-05	0.10708	2.52581e-05	0.10442	1.15452e-05	0.10542	5.02301e-06	0.10765	2.31254e-05		0.06725	8.51528e-05	0.0677	7.37326e-06	0.06713	1.77993e-06
929.536	69.7445	929.536	67.7592	929.536	66.8312	929.536	68.2432	929.536	68.6188		0.09043	6.9363e-06	0.08998	5.08236e-06	0.08937	1.04298e-06	0.09042	-2.27669e-08	0.09062	1.7187e-07		0.0987	3.02096e-05	0.09705	1.7475e-05	0.09993	4.86423e-06	0.09641	1.57285e-06	0.09858	4.1305e-06		0.10849	3.76064e-05	0.10798	2.48978e-05	0.10583	1.14715e-05	0.10678	5.26291e-06	0.10856	2.33231e-05		0.0679	8.47305e-05	0.0683	8.37787e-06	0.06798	1.82984e-06
931.465	72.4623	931.465	70.7014	931.465	69.6323	931.465	71.1343	931.465	71.3215		0.09151	6.4423e-06	0.09108	4.92095e-06	0.09053	1.14779e-06	0.09127	-3.17913e-07	0.0917	2.07598e-07		0.09964	2.8868e-05	0.09795	1.69705e-05	0.1009	4.8696e-06	0.09739	2.08733e-06	0.09951	4.16088e-06		0.10987	3.82326e-05	0.10931	2.52388e-05	0.10683	1.18016e-05	0.10774	4.93996e-06	0.10988	2.32674e-05		0.0687	8.56804e-05	0.0689	8.07098e-06	0.06859	2.14345e-06
933.393	74.5153	933.393	72.8229	933.393	71.6961	933.393	73.3574	933.393	73.3794		0.09236	6.48477e-06	0.09185	4.90063e-06	0.09135	5.55743e-07	0.09207	-9.38348e-08	0.09251	-2.2316e-07		0.10087	3.00619e-05	0.09909	1.75513e-05	0.10208	5.07677e-06	0.09855	1.2512e-06	0.10075	5.24561e-06		0.11087	3.80814e-05	0.11038	2.55075e-05	0.10776	1.14993e-05	0.10873	5.36764e-06	0.11092	2.34312e-05		0.06931	8.54719e-05	0.06972	9.59221e-06	0.06919	1.80102e-06
935.322	76.1821	935.322	74.8042	935.322	73.6725	935.322	75.1575	935.322	75.1844		0.09322	6.56496e-06	0.09265	4.69254e-06	0.09216	7.82337e-07	0.09319	3.97425e-07	0.09341	5.7098e-07		0.10176	2.8841e-05	0.1	1.78892e-05	0.10296	4.74419e-06	0.09947	1.32594e-06	0.10163	4.24559e-06		0.11184	3.83332e-05	0.11135	2.55115e-05	0.10904	1.17952e-05	0.1101	5.1966e-06	0.11194	2.30879e-05		0.06994	8.66138e-05	0.0704	9.32792e-06	0.07005	2.86304e-06
937.25	77.68	937.25	76.3984	937.25	75.4775	937.25	76.6965	937.25	76.7381		0.09438	6.58132e-06	0.09382	5.00525e-06	0.09332	2.73633e-07	0.09404	-1.97641e-07	0.09455	-3.22364e-08		0.10261	3.01205e-05	0.10096	1.78135e-05	0.10383	5.27353e-06	0.10039	1.42087e-06	0.10248	4.44727e-06		0.11316	3.80108e-05	0.11266	2.58109e-05	0.11013	1.16223e-05	0.11109	5.33442e-06	0.11324	2.36125e-05		0.07081	8.69516e-05	0.07103	9.76493e-06	0.07068	2.25535e-06
939.179	78.4832	939.179	77.2488	939.179	76.339	939.179	77.6816	939.179	77.6411		0.09517	6.52771e-06	0.09471	4.75133e-06	0.09416	6.38173e-07	0.09488	-6.23302e-07	0.09533	4.24063e-07		0.10382	2.9044e-05	0.10214	1.80529e-05	0.10508	4.61495e-06	0.10161	7.42255e-07	0.10369	3.76795e-06		0.11423	3.85137e-05	0.11366	2.59552e-05	0.11112	1.17833e-05	0.11205	4.99223e-06	0.11424	2.34111e-05		0.0714	8.76032e-05	0.07181	9.32162e-06	0.07127	2.73128e-06
941.107	78.6867	941.107	77.5136	941.107	76.3286	941.107	77.8587	941.107	77.897		0.09598	6.50873e-06	0.09549	4.74972e-06	0.09497	4.2897e-07	0.09592	1.41766e-07	0.0961	2.94243e-07		0.10479	3.01259e-05	0.10303	1.7486e-05	0.10598	5.14039e-06	0.10246	1.32047e-06	0.10467	5.37751e-06		0.11518	3.80858e-05	0.11471	2.62148e-05	0.11245	1.14069e-05	0.11336	5.3634e-06	0.11526	2.37579e-05		0.07204	8.72936e-05	0.07243	1.07163e-05	0.0721	2.81696e-06
943.036	78.3389	943.036	77.3269	943.036	76.1513	943.036	77.4707	943.036	77.7466		0.09711	7.08446e-06	0.0966	5.21316e-06	0.09603	1.34845e-06	0.0968	-1.49132e-07	0.09727	6.88148e-07		0.10572	2.92628e-05	0.10392	1.76057e-05	0.10693	4.9201e-06	0.10336	1.44501e-06	0.10557	4.62371e-06		0.11643	3.83508e-05	0.11596	2.61893e-05	0.11342	1.19144e-05	0.11445	5.39574e-06	0.11653	2.32323e-05		0.07288	8.87796e-05	0.07306	1.0774e-05	0.07274	3.61704e-06
944.964	77.3718	944.964	76.7592	944.964	75.5158	944.964	76.9142	944.964	77.1527		0.09791	6.49968e-06	0.09741	4.96254e-06	0.09694	7.67814e-07	0.09763	-4.95102e-07	0.09809	5.79908e-07		0.10689	2.98756e-05	0.10516	1.80143e-05	0.10815	5.41577e-06	0.10464	2.11571e-06	0.10675	5.08144e-06		0.11747	3.81397e-05	0.117	2.64722e-05	0.11449	1.20541e-05	0.11546	5.39201e-06	0.11757	2.38816e-05		0.07349	8.85074e-05	0.07393	1.18335e-05	0.07336	2.77358e-06
946.893	76.3616	946.893	75.8154	946.893	74.7331	946.893	76.0741	946.893	76.1732		0.09869	6.55771e-06	0.09822	4.76849e-06	0.09775	7.90309e-07	0.09868	-7.51646e-07	0.09888	1.41254e-07		0.10777	2.92441e-05	0.10605	1.81691e-05	0.10904	4.51662e-06	0.10554	1.48138e-06	0.10765	3.99142e-06		0.11853	3.86212e-05	0.118	2.63595e-05	0.11574	1.21397e-05	0.11673	5.19771e-06	0.11859	2.34167e-05		0.07411	8.98063e-05	0.07455	1.16168e-05	0.07421	3.78214e-06
948.821	75.1502	948.821	74.5504	948.821	73.457	948.821	75.0262	948.821	74.9489		0.09984	6.16864e-06	0.09936	4.95309e-06	0.09881	6.77535e-07	0.09953	-1.74838e-08	0.10002	3.36138e-07		0.1087	3.01366e-05	0.10699	1.73731e-05	0.10996	5.30864e-06	0.10639	1.71447e-06	0.10857	4.96671e-06		0.11992	3.83488e-05	0.11938	2.68206e-05	0.11672	1.17668e-05	0.11772	5.43107e-06	0.11997	2.39466e-05		0.07493	8.99004e-05	0.07517	1.22237e-05	0.07483	3.34168e-06
950.75	73.9313	950.75	73.4803	950.75	72.3827	950.75	73.6486	950.75	73.704		0.10072	6.99625e-06	0.10022	5.3024e-06	0.09964	1.20859e-06	0.10041	-3.89386e-07	0.10087	1.22544e-07		0.10994	2.99168e-05	0.1082	1.83544e-05	0.11112	4.47411e-06	0.10763	1.73426e-06	0.10983	4.2093e-06		0.12092	3.90582e-05	0.1204	2.71316e-05	0.11772	1.23624e-05	0.11875	5.31379e-06	0.12095	2.33364e-05		0.07562	9.09987e-05	0.07602	1.22895e-05	0.07551	4.42974e-06
952.678	72.6737	952.678	72.1806	952.678	71.2592	952.678	72.2803	952.678	72.4181		0.1016	6.64003e-06	0.10106	4.81408e-06	0.10052	1.0773e-06	0.10155	-1.95451e-07	0.10173	5.34421e-07		0.11083	3.00422e-05	0.10909	1.81318e-05	0.11212	5.35112e-06	0.10855	2.23058e-06	0.11072	4.67689e-06		0.12186	3.85528e-05	0.12138	2.67781e-05	0.11911	1.22928e-05	0.12014	5.57658e-06	0.12195	2.38507e-05		0.07624	9.00771e-05	0.0766	1.29528e-05	0.07631	3.68411e-06
954.607	71.5247	954.607	70.9361	954.607	70.1578	954.607	71.1445	954.607	71.2624		0.10268	7.09779e-06	0.10217	5.14702e-06	0.10167	1.23402e-06	0.10237	-7.66216e-07	0.10284	4.00246e-07		0.11179	2.98659e-05	0.11002	1.79715e-05	0.11304	4.71013e-06	0.1095	1.61779e-06	0.11162	3.084e-06		0.12319	3.90917e-05	0.12273	2.70012e-05	0.12016	1.27618e-05	0.12112	5.25521e-06	0.12333	2.37074e-05		0.07702	9.13681e-05	0.07722	1.3512e-05	0.07687	4.46852e-06
956.535	70.5933	956.535	70.1946	956.535	69.1961	956.535	70.1892	956.535	70.3015		0.10353	6.53577e-06	0.10299	4.85553e-06	0.1025	3.95199e-07	0.10319	-7.87549e-07	0.10371	4.77346e-07		0.11302	3.02394e-05	0.1112	1.79435e-05	0.11419	5.45182e-06	0.11069	2.24392e-06	0.11285	4.57523e-06		0.1242	3.86421e-05	0.12373	2.71238e-05	0.12116	1.25427e-05	0.12212	5.76291e-06	0.12435	2.41716e-05		0.07763	9.10765e-05	0.07807	1.41748e-05	0.07748	3.88091e-06
958.464	69.5652	958.464	69.3347	958.464	68.2163	958.464	69.0181	958.464	69.1373		0.10435	6.94824e-06	0.10389	5.13765e-06	0.1033	1.07539e-06	0.10431	-3.50361e-07	0.10451	7.00997e-07		0.11384	2.95186e-05	0.11218	1.92103e-05	0.11505	4.87065e-06	0.11157	1.36847e-06	0.11372	4.23221e-06		0.12515	3.91936e-05	0.12464	2.72286e-05	0.12253	1.30343e-05	0.12349	5.49901e-06	0.12525	2.37061e-05		0.07828	9.25807e-05	0.0787	1.42536e-05	0.07836	5.11743e-06
960.392	68.731	960.392	68.2899	960.392	67.2152	960.392	68.084	960.392	68.1531		0.1054	6.3954e-06	0.105	5.11344e-06	0.10445	3.90056e-07	0.10516	-4.42812e-07	0.10557	3.77866e-07		0.11474	3.0371e-05	0.11311	1.79027e-05	0.11603	5.93882e-06	0.1125	2.11661e-06	0.11462	4.73838e-06		0.12652	3.86956e-05	0.12597	2.7349e-05	0.1235	1.25669e-05	0.12444	5.66e-06	0.12656	2.39578e-05		0.0791	9.20454e-05	0.07931	1.44225e-05	0.079	4.14895e-06
962.321	67.6756	962.321	67.0398	962.321	65.9636	962.321	66.9225	962.321	67.104		0.10623	7.10564e-06	0.10575	4.85208e-06	0.10525	6.44015e-07	0.10594	-5.56586e-07	0.10639	8.20581e-07		0.11602	3.03976e-05	0.11425	1.87421e-05	0.11724	4.98519e-06	0.11369	1.06266e-06	0.11589	4.09498e-06		0.12753	3.92728e-05	0.12705	2.76019e-05	0.12444	1.2741e-05	0.12541	5.16038e-06	0.1276	2.39223e-05		0.07973	9.30015e-05	0.08013	1.50178e-05	0.0796	5.28481e-06
964.249	66.8211	964.249	65.9204	964.249	64.9375	964.249	65.7911	964.249	65.928		0.10711	6.76677e-06	0.10654	4.85604e-06	0.10607	9.86018e-09	0.10707	-2.97637e-07	0.10729	2.52934e-07		0.11692	3.02276e-05	0.11512	1.80985e-05	0.11814	5.59153e-06	0.11459	1.87389e-06	0.11678	5.20571e-06		0.12852	3.88824e-05	0.12807	2.76196e-05	0.12575	1.27358e-05	0.12678	5.85043e-06	0.12863	2.39951e-05		0.08034	9.22122e-05	0.08079	1.5823e-05	0.08046	4.85761e-06
966.178	66.0272	966.178	65.0004	966.178	63.9887	966.178	64.8542	966.178	64.917		0.10824	6.83304e-06	0.10771	5.48682e-06	0.10718	1.02647e-06	0.10791	-1.30569e-07	0.10842	6.40908e-07		0.11779	2.98395e-05	0.11608	1.9631e-05	0.11903	4.55889e-06	0.11551	1.32355e-06	0.11763	4.96962e-06		0.1298	3.92481e-05	0.12934	2.76239e-05	0.12684	1.29029e-05	0.12779	5.37767e-06	0.12988	2.3783e-05		0.08118	9.36635e-05	0.08139	1.62033e-05	0.08108	5.8096e-06
968.106	65.3044	968.106	64.0855	968.106	63.1477	968.106	64.034	968.106	64.0678		0.10905	6.36033e-06	0.10859	5.13516e-06	0.10801	1.59989e-07	0.10876	-6.75517e-08	0.10923	2.29264e-07		0.11899	3.03321e-05	0.11729	1.83347e-05	0.12028	5.5892e-06	0.11675	2.1724e-06	0.11885	5.46261e-06		0.13088	3.90758e-05	0.13032	2.77102e-05	0.12784	1.27811e-05	0.12872	5.72484e-06	0.1309	2.41192e-05		0.08177	9.30994e-05	0.08217	1.61481e-05	0.08168	4.58609e-06
970.035	64.6627	970.035	63.2546	970.035	62.4	970.035	63.3374	970.035	63.2062		0.10985	6.81521e-06	0.10938	5.04688e-06	0.10885	8.01656e-07	0.10985	-3.32665e-07	0.11004	5.87672e-07		0.11996	3.02538e-05	0.1182	1.92446e-05	0.12114	4.74228e-06	0.1176	1.08373e-06	0.11984	4.72135e-06		0.13188	3.94663e-05	0.1314	2.80601e-05	0.12911	1.32403e-05	0.13002	5.55494e-06	0.13195	2.42078e-05		0.08242	9.47163e-05	0.08282	1.69782e-05	0.08252	6.04525e-06
971.963	64.1205	971.963	62.6597	971.963	61.5842	971.963	62.5838	971.963	62.475		0.11102	6.54024e-06	0.1105	4.92955e-06	0.10992	2.52146e-07	0.11074	-4.98002e-07	0.11118	3.23361e-07		0.12087	2.99757e-05	0.1191	1.84875e-05	0.12207	6.13553e-06	0.11852	1.87907e-06	0.12075	5.10498e-06		0.13313	3.90832e-05	0.13266	2.80405e-05	0.13008	1.29948e-05	0.13114	6.07868e-06	0.13318	2.42523e-05		0.08327	9.40679e-05	0.08348	1.68151e-05	0.08314	5.13717e-06
973.892	63.6812	973.892	62.3429	973.892	61.2844	973.892	62.2271	973.892	62.394		0.11183	6.89609e-06	0.11134	5.37056e-06	0.11085	1.23952e-06	0.11154	-2.65529e-07	0.112	3.81461e-07		0.12206	3.02518e-05	0.12035	1.91507e-05	0.12334	5.30414e-06	0.1198	1.74335e-06	0.12192	3.79249e-06		0.13416	3.95858e-05	0.13369	2.79953e-05	0.13117	1.34446e-05	0.1321	5.38839e-06	0.13423	2.43027e-05		0.08392	9.55024e-05	0.08435	1.77184e-05	0.08376	6.11207e-06
975.82	63.3498	975.82	62.0592	975.82	61.2405	975.82	62.151	975.82	62.3228		0.1126	6.35616e-06	0.11213	4.68583e-06	0.11163	6.15292e-07	0.11259	-1.47968e-06	0.11281	1.63354e-07		0.12295	2.99133e-05	0.12121	1.83209e-05	0.12425	6.07436e-06	0.12072	2.16661e-06	0.12284	4.71494e-06		0.13522	3.92321e-05	0.13471	2.81098e-05	0.13244	1.31791e-05	0.13336	5.89693e-06	0.13529	2.4568e-05		0.08456	9.51702e-05	0.08497	1.79512e-05	0.08462	5.59294e-06
977.749	63.106	977.749	61.9843	977.749	61.1043	977.749	62.1697	977.749	62.2843		0.11377	7.04604e-06	0.11326	5.51817e-06	0.11271	1.39564e-06	0.11346	-4.28457e-08	0.11396	2.25576e-07		0.12388	3.07115e-05	0.12214	1.93227e-05	0.12515	4.7998e-06	0.12155	1.38638e-06	0.12377	4.73829e-06		0.13658	3.97115e-05	0.13606	2.82562e-05	0.1334	1.33495e-05	0.13439	5.80818e-06	0.13665	2.42017e-05		0.08539	9.6512e-05	0.0856	1.90732e-05	0.08524	6.4648e-06
979.677	62.9385	979.677	61.8295	979.677	61.2846	979.677	62.3148	979.677	62.5512		0.11463	6.29088e-06	0.11415	4.81771e-06	0.11357	1.06034e-06	0.11435	-4.79919e-07	0.11481	3.54672e-07		0.12516	3.0127e-05	0.12338	1.94642e-05	0.12636	5.55298e-06	0.1228	2.48267e-06	0.12501	5.0069e-06		0.13755	3.95395e-05	0.13705	2.86021e-05	0.13443	1.33045e-05	0.13546	5.88822e-06	0.1376	2.45335e-05		0.08603	9.58331e-05	0.08643	1.92235e-05	0.08591	6.05625e-06
981.606	62.8619	981.606	61.7482	981.606	61.3303	981.606	62.2411	981.606	62.6412		0.1155	7.00113e-06	0.11497	5.24479e-06	0.11443	1.15562e-06	0.11548	-2.02361e-07	0.11568	3.47834e-07		0.12607	3.01865e-05	0.12432	2.03161e-05	0.12732	4.78617e-06	0.12374	1.50492e-06	0.12594	4.70612e-06		0.13852	4.00747e-05	0.13805	2.85552e-05	0.13583	1.36499e-05	0.13679	5.7092e-06	0.1386	2.43435e-05		0.08664	9.68824e-05	0.08703	1.9921e-05	0.08673	6.69921e-06
983.534	62.83	983.534	61.8018	983.534	61.0691	983.534	62.4794	983.534	62.7876		0.1166	6.43814e-06	0.11602	4.70973e-06	0.11555	1.00025e-06	0.11628	-4.83826e-07	0.11674	6.44395e-07		0.12697	2.98721e-05	0.12523	1.92222e-05	0.12823	5.58093e-06	0.1247	2.36919e-06	0.12686	5.36247e-06		0.13985	3.96439e-05	0.1394	2.86615e-05	0.13684	1.3375e-05	0.13779	5.95161e-06	0.13995	2.47493e-05		0.08743	9.60552e-05	0.08766	1.97619e-05	0.08729	5.97892e-06
985.463	62.9601	985.463	61.9232	985.463	61.164	985.463	62.8086	985.463	63.1088		0.11742	7.27177e-06	0.11687	5.57929e-06	0.11639	1.07338e-06	0.11709	-6.22076e-08	0.11759	4.19385e-07		0.12816	3.06882e-05	0.12645	1.96721e-05	0.12936	4.98563e-06	0.1259	1.94287e-06	0.12808	4.28155e-06		0.14084	4.0216e-05	0.14042	2.88737e-05	0.13785	1.37539e-05	0.13878	5.69162e-06	0.14097	2.432e-05		0.08806	9.74071e-05	0.08853	2.08567e-05	0.08792	7.09938e-06
987.391	63.2103	987.391	62.1444	987.391	61.4298	987.391	63.2144	987.391	63.4036		0.11823	6.13019e-06	0.11776	4.90154e-06	0.1172	7.33366e-08	0.1182	-5.45564e-07	0.1184	4.78163e-07		0.12901	2.95033e-05	0.12736	1.90193e-05	0.13025	5.53154e-06	0.12682	2.63787e-06	0.1289	4.23528e-06		0.14184	3.98714e-05	0.14135	2.89576e-05	0.13918	1.37862e-05	0.14013	6.01233e-06	0.14192	2.46456e-05		0.08873	9.74463e-05	0.08914	2.08833e-05	0.08879	6.87475e-06
989.32	63.54	989.32	62.4848	989.32	61.7289	989.32	63.7075	989.32	63.8834		0.11932	6.64195e-06	0.11889	5.33015e-06	0.11833	3.96335e-07	0.11904	9.67272e-08	0.11948	1.47709e-07		0.12993	3.04141e-05	0.12827	2.03532e-05	0.13123	5.33271e-06	0.12774	1.60733e-06	0.12978	4.94556e-06		0.14318	4.00826e-05	0.14264	2.92103e-05	0.14016	1.40625e-05	0.14108	5.79292e-06	0.14322	2.44468e-05		0.08957	9.8937e-05	0.08974	2.18437e-05	0.08944	7.77017e-06
991.248	63.8726	991.248	62.9585	991.248	61.9872	991.248	64.3093	991.248	64.3344		0.12015	5.97555e-06	0.11969	4.59705e-06	0.11916	-2.3482e-07	0.11986	-4.45278e-07	0.1203	4.94822e-07		0.13116	2.92769e-05	0.1294	1.90078e-05	0.13245	5.53032e-06	0.12887	2.00545e-06	0.13106	4.89515e-06		0.14418	3.98279e-05	0.1437	2.90868e-05	0.1411	1.36922e-05	0.14208	6.27767e-06	0.14425	2.49229e-05		0.09016	9.84005e-05	0.09055	2.17567e-05	0.09004	7.36725e-06
993.177	64.5832	993.177	63.4455	993.177	62.4725	993.177	64.9661	993.177	64.9662		0.121	6.58336e-06	0.12048	5.3077e-06	0.11998	4.53235e-07	0.12096	4.05905e-07	0.12117	4.42747e-07		0.13209	3.003e-05	0.13029	1.92634e-05	0.13332	5.21251e-06	0.12976	1.60577e-06	0.13199	4.5561e-06		0.14521	4.01295e-05	0.14472	2.96642e-05	0.14243	1.39007e-05	0.14342	5.81104e-06	0.14532	2.47165e-05		0.09077	9.92197e-05	0.09123	2.31706e-05	0.09086	8.11874e-06
995.105	65.4048	995.105	64.0701	995.105	63.3411	995.105	65.7802	995.105	65.5209		0.12214	6.13735e-06	0.12161	5.15448e-06	0.12108	3.74497e-07	0.1218	-6.48288e-07	0.12232	3.15013e-07		0.13297	2.95042e-05	0.13127	1.90345e-05	0.13418	5.79937e-06	0.13068	2.60805e-06	0.13286	4.79675e-06		0.14646	3.99812e-05	0.14602	2.93418e-05	0.14348	1.3739e-05	0.14443	6.26227e-06	0.14659	2.49153e-05		0.09162	9.86708e-05	0.09184	2.26474e-05	0.09149	8.11116e-06
997.034	66.1559	997.034	64.9488	997.034	64.0391	997.034	66.5228	997.034	66.0379		0.12293	6.64699e-06	0.12249	5.52782e-06	0.1219	1.02464e-06	0.12266	3.77597e-08	0.1231	1.271e-07		0.13416	3.05368e-05	0.1325	2.04512e-05	0.13545	5.51365e-06	0.13196	1.54943e-06	0.13404	5.16161e-06		0.14751	4.04785e-05	0.14698	2.92321e-05	0.14448	1.40046e-05	0.14544	5.72263e-06	0.14758	2.46069e-05		0.09219	9.98866e-05	0.09264	2.3737e-05	0.0921	7.83361e-06
998.962	66.9117	998.962	65.727	998.962	64.7021	998.962	67.1815	998.962	66.5923		0.12373	6.12366e-06	0.12329	4.85797e-06	0.12277	5.21428e-07	0.12371	-8.73305e-07	0.1239	4.85679e-07		0.13514	3.00853e-05	0.13338	1.90667e-05	0.13631	5.41553e-06	0.13283	2.2217e-06	0.13502	4.7578e-06		0.14851	4.04337e-05	0.14802	2.96279e-05	0.14579	1.42121e-05	0.14671	6.25899e-06	0.14862	2.5193e-05		0.09286	0.000100006	0.09327	2.37484e-05	0.09293	7.85273e-06
1000.89	67.5922	1000.89	66.4625	1000.89	65.3617	1000.89	67.947	1000.89	66.9475		0.12492	6.78634e-06	0.12443	5.45849e-06	0.12383	8.98681e-07	0.12462	3.2602e-07	0.12509	6.25166e-07		0.13603	3.0454e-05	0.13426	1.9483e-05	0.13723	5.41106e-06	0.13371	1.58712e-06	0.13591	4.45324e-06		0.14977	4.01651e-05	0.1493	2.96353e-05	0.14676	1.44228e-05	0.14781	6.21431e-06	0.14986	2.45486e-05		0.09373	0.000101008	0.09392	2.47535e-05	0.09358	8.64535e-06
1002.82	68.1437	1002.82	66.9455	1002.82	65.9561	1002.82	68.4632	1002.82	67.0881		0.12576	6.27196e-06	0.12525	4.96722e-06	0.12474	8.59205e-07	0.12545	-2.32547e-07	0.1259	6.03958e-07		0.1372	2.96347e-05	0.13549	1.93782e-05	0.13849	5.61983e-06	0.13499	2.67716e-06	0.13707	4.37749e-06		0.15079	3.93294e-05	0.15031	2.92999e-05	0.14785	1.40444e-05	0.1488	6.40867e-06	0.15088	2.49294e-05		0.09434	0.000100451	0.09476	2.49397e-05	0.0942	8.59121e-06
1004.75	68.6333	1004.75	67.2936	1004.75	66.398	1004.75	68.7543	1004.75	67.0531		0.12649	6.94394e-06	0.12604	5.41096e-06	0.12557	1.2193e-06	0.12648	-3.08995e-08	0.12667	2.33332e-07		0.13811	3.0761e-05	0.13633	1.97837e-05	0.13938	5.27918e-06	0.13588	1.83102e-06	0.13799	5.12726e-06		0.15186	3.97744e-05	0.15132	2.96099e-05	0.14912	1.39745e-05	0.15003	5.78068e-06	0.15193	2.4915e-05		0.09495	0.000101252	0.09538	2.59827e-05	0.09504	9.19346e-06
1006.68	68.8731	1006.68	67.3371	1006.68	66.4886	1006.68	68.7132	1006.68	66.8122		0.12762	6.71245e-06	0.12713	5.03946e-06	0.12659	5.22643e-07	0.12729	-2.84999e-07	0.1278	7.35295e-07		0.13903	2.96453e-05	0.1373	1.99248e-05	0.14027	5.3461e-06	0.13671	2.27651e-06	0.13894	4.91314e-06		0.15325	4.00452e-05	0.15274	2.99625e-05	0.1501	1.41459e-05	0.15104	6.42974e-06	0.15332	2.51868e-05		0.09577	0.000101159	0.09602	2.59213e-05	0.09567	9.27114e-06
1008.61	68.8737	1008.61	67.4245	1008.61	66.5558	1008.61	68.8557	1008.61	66.7196		0.12851	7.07997e-06	0.12804	5.54737e-06	0.12742	8.87857e-07	0.12822	5.03525e-07	0.1287	4.1598e-07		0.14029	3.0893e-05	0.13856	2.04131e-05	0.14149	6.09815e-06	0.13795	2.3402e-06	0.14016	4.70846e-06		0.15426	4.00637e-05	0.15374	3.00552e-05	0.15109	1.44817e-05	0.15213	6.30763e-06	0.15431	2.48916e-05		0.09642	0.000102151	0.09684	2.73158e-05	0.09631	9.14573e-06
1010.53	68.7811	1010.53	67.2912	1010.53	66.5837	1010.53	68.6715	1010.53	66.3468		0.12938	6.15602e-06	0.12889	4.57753e-06	0.12835	7.97649e-07	0.12937	-3.09411e-07	0.12956	3.70662e-07		0.14119	2.96711e-05	0.13947	2.04722e-05	0.14244	5.90546e-06	0.13891	2.49177e-06	0.14107	4.36512e-06		0.15524	3.99892e-05	0.15476	3.00034e-05	0.15252	1.41606e-05	0.15348	6.41478e-06	0.15533	2.50767e-05		0.09706	0.000102429	0.09743	2.70328e-05	0.09715	9.02668e-06
1012.46	68.8518	1012.46	67.2479	1012.46	66.5759	1012.46	68.7313	1012.46	66.1481		0.13051	6.5698e-06	0.13	5.51016e-06	0.12948	4.82898e-07	0.13021	8.59746e-08	0.13069	3.74407e-07		0.14211	3.05608e-05	0.14037	2.10691e-05	0.14334	5.672e-06	0.13985	1.78273e-06	0.14197	4.94597e-06		0.15655	4.04838e-05	0.15611	3.00663e-05	0.15352	1.43122e-05	0.15452	6.21661e-06	0.15668	2.47575e-05		0.09784	0.000103449	0.09804	2.7788e-05	0.09772	9.06891e-06
1014.39	69.1786	1014.39	67.6156	1014.39	66.8201	1014.39	69.1384	1014.39	66.2836		0.13135	6.14908e-06	0.13084	5.03896e-06	0.13032	7.76377e-07	0.13105	-6.09611e-07	0.13156	5.07134e-07		0.14331	2.95693e-05	0.14155	2.04037e-05	0.1445	5.50221e-06	0.14105	2.01315e-06	0.14319	4.40222e-06		0.15748	3.98281e-05	0.15707	3.00617e-05	0.15456	1.4452e-05	0.15555	6.48968e-06	0.15762	2.49894e-05		0.09844	0.000102996	0.0989	2.80814e-05	0.09833	1.01768e-05
1016.32	69.8348	1016.32	68.2227	1016.32	67.2462	1016.32	69.6033	1016.32	66.6036		0.13212	6.71026e-06	0.13169	5.76705e-06	0.13114	1.37805e-06	0.13212	-2.11791e-08	0.13231	2.14282e-07		0.14416	3.06605e-05	0.14249	2.04171e-05	0.14537	6.03973e-06	0.14194	2.24501e-06	0.14405	4.86253e-06		0.15847	4.06773e-05	0.15798	3.03006e-05	0.15593	1.50491e-05	0.15681	6.18758e-06	0.15855	2.46591e-05		0.0991	0.000103276	0.09954	2.93027e-05	0.09918	1.0351e-05
1018.25	70.2119	1018.25	68.5435	1018.25	67.6195	1018.25	69.9444	1018.25	66.8177		0.13317	5.83817e-06	0.13277	5.06263e-06	0.13222	8.15456e-07	0.13291	-7.54631e-07	0.13333	5.15202e-07		0.14505	2.96527e-05	0.1434	2.01147e-05	0.14633	5.75623e-06	0.14285	2.50827e-06	0.14495	4.39694e-06		0.15983	4.01443e-05	0.15934	3.01438e-05	0.15685	1.46951e-05	0.15773	6.47019e-06	0.15993	2.51668e-05		0.09996	0.000103626	0.10016	2.88819e-05	0.09983	1.07765e-05
1020.18	70.5182	1020.18	68.9335	1020.18	68.0277	1020.18	70.2387	1020.18	66.9305		0.13404	6.62392e-06	0.13353	5.48106e-06	0.13301	1.01762e-06	0.13372	2.98196e-07	0.13419	1.02663e-07		0.14629	3.05573e-05	0.14455	2.03194e-05	0.14761	6.1186e-06	0.14402	2.05029e-06	0.14617	5.42075e-06		0.16083	4.03203e-05	0.16036	3.02963e-05	0.15774	1.50288e-05	0.15877	6.28237e-06	0.16094	2.47484e-05		0.10056	0.000103974	0.10096	3.02823e-05	0.10043	1.04359e-05
1022.1	70.5677	1022.1	69.1457	1022.1	68.2181	1022.1	70.4344	1022.1	66.8895		0.13491	6.3675e-06	0.13437	5.16798e-06	0.13385	6.35997e-07	0.13488	-3.47769e-07	0.13509	5.09213e-07		0.14725	2.97216e-05	0.14539	2.0785e-05	0.14847	5.1962e-06	0.14493	2.31511e-06	0.1471	3.80973e-06		0.1619	4.02477e-05	0.16144	3.01882e-05	0.15912	1.47029e-05	0.16013	6.70453e-06	0.16201	2.53527e-05		0.10117	0.000104778	0.10164	3.04015e-05	0.10128	1.08279e-05
1024.03	70.5172	1024.03	68.9049	1024.03	68.2711	1024.03	70.3733	1024.03	66.8122		0.13606	6.74656e-06	0.13552	5.51168e-06	0.135	7.23198e-07	0.13572	2.61078e-07	0.13624	2.41852e-07		0.14813	3.03194e-05	0.14635	2.10589e-05	0.14936	6.13593e-06	0.14582	1.89934e-06	0.14802	4.99528e-06		0.16316	4.07009e-05	0.16276	3.04749e-05	0.16018	1.51726e-05	0.16116	6.23274e-06	0.1633	2.5036e-05		0.10205	0.000105329	0.10227	3.12026e-05	0.10194	1.08219e-05
1025.96	70.2402	1025.96	68.6999	1025.96	68.012	1025.96	70.2949	1025.96	66.7268		0.13685	6.21676e-06	0.13639	5.03973e-06	0.13585	3.59708e-07	0.13658	-4.59955e-07	0.13704	6.36496e-07		0.1493	2.96462e-05	0.14766	2.08813e-05	0.15059	5.33016e-06	0.14708	2.16591e-06	0.14918	4.58613e-06		0.16416	4.04905e-05	0.16366	3.02369e-05	0.1612	1.48894e-05	0.16216	6.79021e-06	0.16425	2.51872e-05		0.10262	0.000105281	0.10304	3.08183e-05	0.10253	1.14911e-05
1027.89	69.9643	1027.89	68.5066	1027.89	67.7067	1027.89	70.1094	1027.89	66.5668		0.13763	6.75538e-06	0.13719	5.52498e-06	0.13669	6.18571e-07	0.13763	4.10704e-07	0.1378	2.93157e-07		0.15026	3.06982e-05	0.14854	2.11986e-05	0.15144	6.01806e-06	0.14799	1.66696e-06	0.15016	5.65891e-06		0.16514	4.04707e-05	0.16464	3.07386e-05	0.16253	1.5502e-05	0.16341	6.31695e-06	0.1652	2.5046e-05		0.10325	0.000104972	0.10366	3.24059e-05	0.10334	1.15176e-05
1029.82	69.4009	1029.82	68.1914	1029.82	67.3303	1029.82	70.0222	1029.82	66.3492		0.13874	6.85888e-06	0.13826	5.09833e-06	0.13774	7.74398e-07	0.13846	4.1455e-08	0.13891	9.32122e-07		0.15115	2.9602e-05	0.14943	2.13647e-05	0.15234	5.59722e-06	0.14886	1.99852e-06	0.15109	4.61968e-06		0.16645	4.00748e-05	0.16601	3.0333e-05	0.16342	1.52056e-05	0.16441	6.87544e-06	0.16652	2.52997e-05		0.10415	0.000106205	0.10434	3.2439e-05	0.104	1.20023e-05
1031.75	69.0992	1031.75	67.8111	1031.75	67.0857	1031.75	69.7941	1031.75	66.0873		0.13961	6.79145e-06	0.13908	5.33542e-06	0.13858	8.80287e-07	0.13928	4.7469e-07	0.13977	1.22043e-07		0.15227	3.02493e-05	0.15066	2.05535e-05	0.15364	6.95508e-06	0.15014	2.3918e-06	0.15221	4.94906e-06		0.16748	4.06926e-05	0.16703	3.06524e-05	0.16443	1.50351e-05	0.16542	6.31489e-06	0.16755	2.51042e-05		0.10478	0.000106224	0.10518	3.35572e-05	0.10464	1.11371e-05
1033.67	68.9447	1033.67	67.5558	1033.67	66.7727	1033.67	69.5171	1033.67	65.7878		0.1404	6.37333e-06	0.13993	4.93923e-06	0.13941	7.8338e-07	0.14038	-1.77229e-07	0.1406	5.70858e-07		0.15323	2.96374e-05	0.15149	2.07439e-05	0.15458	5.13504e-06	0.15105	2.02408e-06	0.15309	4.9762e-06		0.1686	4.08262e-05	0.16805	3.06974e-05	0.16576	1.50856e-05	0.16672	6.84783e-06	0.16862	2.53571e-05		0.10537	0.000106849	0.10581	3.31132e-05	0.10547	1.16867e-05
1035.6	68.5711	1035.6	67.198	1035.6	66.4125	1035.6	69.2516	1035.6	65.4488		0.14154	6.30952e-06	0.14105	5.46404e-06	0.14052	1.01519e-07	0.14125	2.49275e-07	0.14179	-6.77488e-08		0.15426	3.07424e-05	0.15238	2.13464e-05	0.15547	5.8451e-06	0.15185	1.7185e-06	0.1541	6.04055e-06		0.16994	4.11992e-05	0.16948	3.13111e-05	0.16677	1.54052e-05	0.16771	6.44896e-06	0.17005	2.52237e-05		0.10621	0.000107206	0.10646	3.42873e-05	0.10611	1.18237e-05
1037.53	68.4877	1037.53	67.0712	1037.53	66.2178	1037.53	69.0478	1037.53	65.2839		0.14244	6.31396e-06	0.14196	5.25235e-06	0.14136	4.05138e-07	0.14217	-2.76737e-07	0.14263	4.40507e-07		0.15545	3.00613e-05	0.15372	2.17624e-05	0.15669	5.53862e-06	0.15304	2.17319e-06	0.15534	4.54269e-06		0.17087	4.08919e-05	0.17041	3.11337e-05	0.16779	1.51842e-05	0.16884	6.97229e-06	0.17098	2.53939e-05		0.10686	0.000107806	0.10727	3.407e-05	0.10677	1.29845e-05
1039.46	68.1528	1039.46	66.7442	1039.46	65.9093	1039.46	68.672	1039.46	65.0504		0.14333	6.87708e-06	0.1428	5.434e-06	0.14226	4.13066e-07	0.14331	-4.27178e-07	0.14348	2.11264e-07		0.15635	3.06518e-05	0.15467	2.08803e-05	0.15763	6.72624e-06	0.15406	2.65181e-06	0.15626	5.79089e-06		0.17181	4.08664e-05	0.17134	3.12862e-05	0.1692	1.58514e-05	0.17019	6.39777e-06	0.17193	2.52433e-05		0.10746	0.000106997	0.10784	3.52303e-05	0.10756	1.26e-05
1041.39	67.8072	1041.39	66.5202	1041.39	65.7376	1041.39	68.4557	1041.39	64.6564		0.14435	6.63743e-06	0.14386	5.22279e-06	0.14342	9.21394e-07	0.14409	-3.4073e-07	0.14453	8.60516e-07		0.15729	2.96372e-05	0.15552	2.08135e-05	0.15848	5.44336e-06	0.15503	2.2929e-06	0.15718	5.35715e-06		0.17321	4.06989e-05	0.17276	3.11456e-05	0.1702	1.54197e-05	0.17113	6.79046e-06	0.17332	2.55511e-05		0.10825	0.000107949	0.10848	3.5486e-05	0.10812	1.28794e-05
1043.32	67.5145	1043.32	66.3298	1043.32	65.5789	1043.32	68.0708	1043.32	64.3547		0.14517	6.76902e-06	0.14465	5.61711e-06	0.14418	3.7469e-07	0.14488	-5.59919e-07	0.14542	1.42487e-07		0.15846	2.99147e-05	0.15673	2.08317e-05	0.15962	6.84939e-06	0.15623	2.60624e-06	0.15834	5.09562e-06		0.17416	4.09345e-05	0.17376	3.12451e-05	0.17113	1.56032e-05	0.17211	6.64335e-06	0.17433	2.53091e-05		0.10889	0.000108097	0.10935	3.68748e-05	0.10875	1.26149e-05
1045.25	67.3439	1045.25	66.1266	1045.25	65.4026	1045.25	67.9041	1045.25	64.1437		0.14605	6.78484e-06	0.14559	5.55995e-06	0.14495	1.08991e-06	0.14604	-3.16432e-07	0.14623	6.54646e-07		0.15926	2.92629e-05	0.15768	2.14825e-05	0.16056	5.93848e-06	0.15715	1.97884e-06	0.15918	4.33582e-06		0.17516	4.05555e-05	0.17465	3.09301e-05	0.17248	1.56529e-05	0.17349	6.97057e-06	0.17525	2.53171e-05		0.10953	0.000109009	0.10998	3.63497e-05	0.1096	1.35579e-05
1047.17	67.5353	1047.17	66.3522	1047.17	65.6041	1047.17	67.9473	1047.17	64.2744		0.1471	6.71315e-06	0.14668	5.14222e-06	0.14613	8.44545e-07	0.14683	-5.4646e-07	0.14727	5.99281e-08		0.16022	3.06473e-05	0.15855	2.07548e-05	0.16152	6.71537e-06	0.15801	2.3445e-06	0.16013	6.031e-06		0.17654	4.09607e-05	0.17603	3.12575e-05	0.1735	1.58284e-05	0.17441	6.52677e-06	0.17664	2.51619e-05		0.11038	0.000108729	0.11061	3.77361e-05	0.11027	1.36222e-05
1049.1	67.9532	1049.1	66.8928	1049.1	66.0514	1049.1	68.1617	1049.1	64.8214		0.14795	7.17107e-06	0.14746	5.19613e-06	0.14693	7.19474e-07	0.14765	-1.32086e-07	0.14811	7.80219e-07		0.16149	3.05517e-05	0.15969	2.13741e-05	0.16278	5.78612e-06	0.15915	1.62642e-06	0.16139	5.37623e-06		0.17753	4.07245e-05	0.17708	3.12161e-05	0.17445	1.52756e-05	0.17546	6.99267e-06	0.17765	2.53472e-05		0.111	0.000109559	0.1114	3.74796e-05	0.11089	1.41703e-05
1051.03	68.3603	1051.03	67.2884	1051.03	66.4308	1051.03	68.1326	1051.03	65.1855		0.14887	6.88982e-06	0.1483	5.59892e-06	0.14778	1.29774e-07	0.1488	-1.61093e-07	0.14901	4.77256e-07		0.16243	3.05374e-05	0.16062	2.10451e-05	0.16368	6.81843e-06	0.16011	2.74553e-06	0.16231	5.96149e-06		0.17851	4.09609e-05	0.17808	3.13973e-05	0.17579	1.59114e-05	0.17686	6.76013e-06	0.17865	2.52252e-05		0.11159	0.000108794	0.11204	3.84381e-05	0.11169	1.36501e-05
1052.96	68.7756	1052.96	67.7685	1052.96	66.9144	1052.96	68.2325	1052.96	65.6267		0.14997	6.5397e-06	0.14945	5.39653e-06	0.14894	1.05556e-06	0.14961	-2.98533e-07	0.1501	5.81539e-07		0.1633	3.00158e-05	0.16158	2.17346e-05	0.16451	5.45377e-06	0.16105	1.93855e-06	0.1632	4.64601e-06		0.17979	4.06999e-05	0.17935	3.14431e-05	0.17687	1.55501e-05	0.17783	7.15759e-06	0.17993	2.55515e-05		0.11243	0.000110186	0.11266	3.88092e-05	0.1123	1.46709e-05
1054.89	69.0192	1054.89	67.9145	1054.89	67.0849	1054.89	68.1727	1054.89	65.8059		0.15072	6.08612e-06	0.15027	5.2541e-06	0.14974	3.4145e-07	0.15041	1.88422e-07	0.15086	-3.76558e-08		0.16443	2.94517e-05	0.16283	2.12406e-05	0.16569	6.61977e-06	0.16228	2.72933e-06	0.16434	5.82783e-06		0.18087	4.10041e-05	0.18034	3.16269e-05	0.17785	1.56301e-05	0.17875	6.53094e-06	0.18095	2.54559e-05		0.11304	0.000109729	0.11349	3.98498e-05	0.11293	1.40207e-05
1056.82	68.7751	1056.82	67.8212	1056.82	66.7506	1056.82	67.6431	1056.82	65.5457		0.15153	6.69744e-06	0.15106	5.38665e-06	0.15054	1.03101e-06	0.15149	-4.18565e-08	0.15168	3.25619e-07		0.16535	2.98187e-05	0.16371	2.20276e-05	0.16659	5.92591e-06	0.16318	1.8032e-06	0.16526	5.21022e-06		0.18187	4.06936e-05	0.18138	3.14855e-05	0.17909	1.56646e-05	0.18007	7.2007e-06	0.18194	2.54857e-05		0.11367	0.000110624	0.11409	3.95614e-05	0.11377	1.52349e-05
1058.75	68.0322	1058.75	67.2586	1058.75	66.1604	1058.75	66.8682	1058.75	65.0364		0.15268	6.5731e-06	0.15218	5.38525e-06	0.15163	4.78023e-07	0.15238	2.87913e-07	0.15284	5.09518e-07		0.16627	3.00217e-05	0.16455	2.13897e-05	0.16751	7.06095e-06	0.16404	2.07472e-06	0.16617	6.26558e-06		0.18317	4.07449e-05	0.18267	3.18289e-05	0.18005	1.58665e-05	0.18113	6.80332e-06	0.18325	2.53333e-05		0.11453	0.000110686	0.11476	4.06434e-05	0.11443	1.51739e-05
1060.67	67.2076	1060.67	66.4542	1060.67	65.4746	1060.67	66.135	1060.67	64.246		0.15352	6.74224e-06	0.15299	5.48779e-06	0.15252	1.26208e-06	0.15322	-1.04408e-07	0.15368	3.8474e-07		0.16747	2.99664e-05	0.16575	2.21086e-05	0.1688	6.12179e-06	0.16524	1.86289e-06	0.16735	4.81976e-06		0.18417	4.07003e-05	0.18373	3.16594e-05	0.18115	1.57754e-05	0.18214	7.14223e-06	0.1843	2.55772e-05		0.11518	0.000111649	0.11562	4.13502e-05	0.11508	1.57372e-05
1062.6	66.2127	1062.6	65.5256	1062.6	64.5025	1062.6	65.2707	1062.6	63.3799		0.15432	6.22735e-06	0.15382	5.46045e-06	0.15333	4.06414e-07	0.15429	-4.01267e-07	0.1545	1.92347e-07		0.16842	2.98854e-05	0.16664	2.13058e-05	0.16973	6.85964e-06	0.16614	2.50901e-06	0.16826	6.04784e-06		0.1852	4.10785e-05	0.18471	3.18085e-05	0.18248	1.60705e-05	0.18345	6.86419e-06	0.1853	2.55503e-05		0.11577	0.000111017	0.1162	4.15552e-05	0.1159	1.53754e-05
1064.53	65.1018	1064.53	64.5619	1064.53	63.5687	1064.53	63.9805	1064.53	62.2657		0.15544	6.93725e-06	0.15494	5.71949e-06	0.15439	1.13129e-06	0.15512	-5.54621e-07	0.15561	5.54044e-07		0.16938	3.02046e-05	0.16758	2.18241e-05	0.17061	5.85106e-06	0.16699	1.79373e-06	0.16923	5.27868e-06		0.18656	4.11961e-05	0.18609	3.18325e-05	0.18349	1.58865e-05	0.18443	7.422e-06	0.18666	2.56833e-05		0.11656	0.000112085	0.1168	4.21386e-05	0.11648	1.61487e-05
1066.46	63.9449	1066.46	63.6174	1066.46	62.7041	1066.46	62.6808	1066.46	61.1559		0.15628	6.28175e-06	0.15581	5.42934e-06	0.15522	2.70286e-07	0.15599	-1.27207e-07	0.15644	3.15719e-07		0.17055	2.93005e-05	0.16888	2.19623e-05	0.17177	6.55619e-06	0.16822	2.84931e-06	0.17047	6.21344e-06		0.18755	4.12732e-05	0.18706	3.20091e-05	0.18446	1.58227e-05	0.18546	6.71777e-06	0.18763	2.55749e-05		0.11726	0.000111764	0.11767	4.29264e-05	0.11715	1.61973e-05
1068.39	62.9295	1068.39	62.7587	1068.39	61.9731	1068.39	61.6034	1068.39	60.3027		0.15716	6.54882e-06	0.15662	5.36893e-06	0.15611	1.16967e-06	0.15714	-3.29733e-07	0.15734	8.10542e-07		0.17141	3.01943e-05	0.16983	2.26071e-05	0.17274	6.0762e-06	0.16921	2.18404e-06	0.17134	5.5033e-06		0.18856	4.08379e-05	0.18807	3.18323e-05	0.18581	1.5837e-05	0.18682	7.39976e-06	0.18862	2.56091e-05		0.11787	0.000112806	0.11826	4.31919e-05	0.11798	1.66077e-05
1070.32	61.6927	1070.32	61.8383	1070.32	61.0174	1070.32	60.3303	1070.32	59.4211		0.15824	6.06538e-06	0.15773	5.32466e-06	0.15725	5.21715e-07	0.15796	-3.19357e-07	0.15842	-1.48401e-07		0.17233	3.00136e-05	0.17068	2.13329e-05	0.17365	6.63899e-06	0.17017	2.84207e-06	0.17224	6.17353e-06		0.18992	4.13094e-05	0.18948	3.2122e-05	0.18686	1.62202e-05	0.18782	7.03994e-06	0.19001	2.57517e-05		0.11866	0.000112083	0.1189	4.35615e-05	0.11857	1.5858e-05
1072.24	60.4523	1072.24	60.9479	1072.24	59.9647	1072.24	58.953	1072.24	58.348		0.15909	6.85101e-06	0.15856	5.83476e-06	0.15806	5.17611e-07	0.15877	-1.32612e-07	0.15931	6.95642e-07		0.1736	3.04626e-05	0.17181	2.21664e-05	0.17479	6.07331e-06	0.17131	1.7973e-06	0.17351	5.53121e-06		0.19088	4.11176e-05	0.19047	3.18555e-05	0.18785	1.59718e-05	0.18882	7.40671e-06	0.19103	2.57781e-05		0.11929	0.000113474	0.11978	4.48349e-05	0.11921	1.72606e-05
1074.17	58.7068	1074.17	59.4104	1074.17	58.3474	1074.17	56.9438	1074.17	56.5915		0.15992	6.37216e-06	0.15945	5.76086e-06	0.15886	-5.45618e-07	0.15993	-9.3548e-08	0.16014	-2.18892e-07		0.17443	2.97069e-05	0.17278	2.15973e-05	0.1757	6.66604e-06	0.17219	2.86459e-06	0.17435	5.88984e-06		0.19183	4.11285e-05	0.19136	3.18563e-05	0.18922	1.60014e-05	0.19018	6.87291e-06	0.1919	2.53118e-05		0.11997	0.000113318	0.12039	4.4409e-05	0.12007	1.65793e-05
1076.1	56.4584	1076.1	57.4117	1076.1	56.4392	1076.1	54.522	1076.1	54.4051		0.161	6.85667e-06	0.16056	5.89506e-06	0.16001	1.09149e-06	0.16075	-2.50874e-07	0.16117	3.48429e-07		0.17539	3.028e-05	0.17371	2.2272e-05	0.17668	5.98216e-06	0.17315	2.11417e-06	0.17527	5.37672e-06		0.1932	4.09178e-05	0.19266	3.19615e-05	0.19021	1.60858e-05	0.1911	7.19614e-06	0.19323	2.57783e-05		0.12078	0.00011402	0.12098	4.5393e-05	0.12068	1.79365e-05
1078.03	54.0031	1078.03	55.3725	1078.03	54.5549	1078.03	52.114	1078.03	52.1496		0.16184	6.07524e-06	0.16134	5.44866e-06	0.16082	3.13053e-07	0.16153	-6.93582e-07	0.16195	-2.57311e-07		0.17667	2.95089e-05	0.17487	2.09902e-05	0.17786	6.48921e-06	0.17431	3.03203e-06	0.17654	5.89379e-06		0.19419	4.12758e-05	0.19374	3.22661e-05	0.19113	1.65571e-05	0.19208	6.99911e-06	0.19427	2.55905e-05		0.12138	0.000113649	0.1218	4.57991e-05	0.12128	1.75517e-05
1079.96	51.4066	1079.96	53.1953	1079.96	52.4693	1079.96	49.6205	1079.96	49.6897		0.16272	6.73382e-06	0.16215	5.66649e-06	0.16163	8.68929e-07	0.16262	4.00034e-08	0.16284	9.81405e-07		0.17757	2.98143e-05	0.17578	2.25734e-05	0.17875	6.25853e-06	0.17524	1.90349e-06	0.17743	5.19299e-06		0.19517	4.09584e-05	0.19474	3.20193e-05	0.19243	1.60198e-05	0.19346	7.5312e-06	0.19531	2.577e-05		0.122	0.000114636	0.12246	4.69434e-05	0.12212	1.87074e-05
1081.89	49.2899	1081.89	51.2396	1081.89	50.5369	1081.89	47.45	1081.89	47.5962		0.16383	6.00208e-06	0.16329	5.35565e-06	0.16276	9.60849e-07	0.16347	-2.17203e-09	0.16399	7.88527e-09		0.17839	2.95751e-05	0.17676	2.15028e-05	0.17965	6.9558e-06	0.17619	3.13167e-06	0.17829	6.21644e-06		0.19649	4.13374e-05	0.19606	3.23697e-05	0.19351	1.63821e-05	0.19447	7.09085e-06	0.19662	2.56111e-05		0.12285	0.000113765	0.1231	4.62202e-05	0.12275	1.80319e-05
1083.82	47.3927	1083.82	49.634	1083.82	48.998	1083.82	45.5445	1083.82	45.8669		0.16462	6.42741e-06	0.16414	5.58985e-06	0.16359	1.22539e-06	0.16433	2.84949e-07	0.16479	3.24371e-07		0.17958	3.04426e-05	0.17794	2.27154e-05	0.18087	6.51788e-06	0.17739	1.72821e-06	0.17945	5.2318e-06		0.19757	4.12846e-05	0.19705	3.23617e-05	0.19451	1.61007e-05	0.19545	7.2926e-06	0.19761	2.59664e-05		0.12346	0.00011517	0.12393	4.76795e-05	0.12337	1.86815e-05
1085.74	45.5482	1085.74	48.0893	1085.74	47.3085	1085.74	43.6461	1085.74	44.1969		0.16542	6.34877e-06	0.16494	5.38178e-06	0.16442	4.72149e-08	0.1654	-9.32462e-07	0.16557	-2.88271e-07		0.18054	2.95905e-05	0.17881	2.18814e-05	0.18176	6.75878e-06	0.17826	3.03999e-06	0.18042	6.37266e-06		0.19855	4.14294e-05	0.19808	3.26452e-05	0.19581	1.66698e-05	0.19675	7.12481e-06	0.19861	2.57989e-05		0.12413	0.000114884	0.12454	4.76205e-05	0.12419	1.80562e-05
1087.67	43.7606	1087.67	46.6481	1087.67	45.819	1087.67	41.8973	1087.67	42.6437		0.16658	6.86355e-06	0.16605	5.65412e-06	0.16552	8.56814e-07	0.16627	1.44214e-07	0.16673	7.02058e-07		0.18146	3.02089e-05	0.17971	2.25479e-05	0.18272	6.24552e-06	0.17915	2.24871e-06	0.18135	5.48253e-06		0.19977	4.08507e-05	0.19931	3.22716e-05	0.19677	1.63531e-05	0.1978	7.70203e-06	0.19988	2.58999e-05		0.12498	0.000115877	0.12518	4.91019e-05	0.12484	1.96022e-05
1089.6	42.1254	1089.6	45.2782	1089.6	44.3684	1089.6	40.2879	1089.6	41.0932		0.16741	5.96686e-06	0.16689	5.53419e-06	0.16643	7.57563e-07	0.16709	-7.43201e-07	0.16755	2.49035e-07		0.18266	2.93419e-05	0.18093	2.19153e-05	0.18394	6.57646e-06	0.1804	3.48442e-06	0.18255	5.97819e-06		0.20073	4.12547e-05	0.20034	3.24443e-05	0.19784	1.67671e-05	0.1988	7.25927e-06	0.20088	2.56528e-05		0.1256	0.000115243	0.12605	4.9296e-05	0.12547	1.91851e-05
1091.53	40.7684	1091.53	43.9311	1091.53	43.1582	1091.53	38.9265	1091.53	39.8508		0.16817	6.78187e-06	0.1677	5.38658e-06	0.16724	1.1053e-06	0.16815	-1.75989e-07	0.16837	1.65562e-07		0.18356	3.03026e-05	0.18182	2.29626e-05	0.18483	6.15058e-06	0.18131	2.13245e-06	0.18344	5.71387e-06		0.20066	3.98073e-05	0.20092	3.19335e-05	0.19912	1.64349e-05	0.20007	7.58328e-06	0.2008	2.47135e-05		0.12622	0.000116372	0.12665	5.02572e-05	0.12633	2.01818e-05
1093.46	39.5078	1093.46	42.8869	1093.46	42.1168	1093.46	37.745	1093.46	38.776		0.16928	6.08248e-06	0.16881	5.09112e-06	0.1683	4.88081e-07	0.16901	-8.8748e-07	0.16951	5.64923e-07		0.18446	2.91559e-05	0.18277	2.21541e-05	0.18576	6.91148e-06	0.18217	2.97022e-06	0.18436	6.24987e-06		0.20033	3.79024e-05	0.20075	3.03835e-05	0.20011	1.66936e-05	0.20065	6.99257e-06	0.20041	2.36794e-05		0.12702	0.000115862	0.12728	4.94982e-05	0.12694	1.95431e-05
1095.39	38.4777	1095.39	41.9169	1095.39	41.2546	1095.39	36.7569	1095.39	37.8795		0.17019	6.93142e-06	0.16969	5.65297e-06	0.16912	8.37502e-07	0.16989	1.70429e-08	0.17034	1.26232e-07		0.18573	3.02646e-05	0.184	2.19382e-05	0.18693	6.55808e-06	0.18341	2.20462e-06	0.18563	5.90129e-06		0.19992	3.67861e-05	0.20039	2.91504e-05	0.20078	1.66107e-05	0.20054	6.51376e-06	0.19998	2.30229e-05		0.12769	0.000117289	0.12814	5.1158e-05	0.12761	2.06792e-05
1097.32	37.5759	1097.32	41.3205	1097.32	40.5767	1097.32	35.9834	1097.32	37.1852		0.17108	6.15059e-06	0.17053	5.33384e-06	0.17	6.73291e-07	0.17103	-4.50751e-07	0.17121	6.28575e-07		0.18663	2.9109e-05	0.18491	2.11152e-05	0.18791	6.79227e-06	0.18434	3.03882e-06	0.18654	6.15877e-06		0.1994	3.59038e-05	0.19997	2.82255e-05	0.20069	1.54502e-05	0.20009	6.70777e-06	0.19945	2.19485e-05		0.12833	0.000116422	0.12872	5.04357e-05	0.12843	1.99473e-05
1099.24	37.1258	1099.24	40.8774	1099.24	40.1331	1099.24	35.443	1099.24	36.7382		0.17214	6.3733e-06	0.17165	5.58606e-06	0.17115	4.69464e-07	0.17185	1.13881e-07	0.17231	4.07307e-07		0.18757	2.99533e-05	0.18583	2.30116e-05	0.18886	6.72931e-06	0.18531	2.30402e-06	0.18746	5.6429e-06		0.19836	3.36067e-05	0.1992	2.62998e-05	0.20043	1.49036e-05	0.19964	6.90665e-06	0.19806	2.12335e-05		0.12911	0.000117358	0.12932	5.19733e-05	0.12901	2.08987e-05
1101.17	36.8442	1101.17	40.6578	1101.17	39.9305	1101.17	35.175	1101.17	36.5577		0.17298	6.03581e-06	0.17247	5.20082e-06	0.17198	5.98829e-07	0.17264	-2.60977e-07	0.17317	1.90075e-07		0.1888	2.91989e-05	0.18701	2.09162e-05	0.18998	6.1608e-06	0.18651	3.07198e-06	0.18868	5.89e-06		0.19688	3.30046e-05	0.19818	2.56653e-05	0.20004	1.45005e-05	0.19908	6.08192e-06	0.19683	2.06578e-05		0.12972	0.000116767	0.13018	5.20244e-05	0.12961	2.09326e-05
1103.1	36.8514	1103.1	40.696	1103.1	39.988	1103.1	35.2	1103.1	36.672		0.17381	7.10596e-06	0.17335	5.82164e-06	0.17279	1.07882e-06	0.17377	3.4588e-07	0.17398	3.27891e-07		0.18963	2.96955e-05	0.18797	2.19373e-05	0.19086	6.96988e-06	0.18742	2.19661e-06	0.18953	5.91593e-06		0.1959	3.12664e-05	0.19678	2.48033e-05	0.19934	1.34168e-05	0.1975	6.12686e-06	0.196	1.98014e-05		0.13038	0.000117866	0.13081	5.3546e-05	0.13048	2.20677e-05
1105.03	37.1797	1105.03	41.0205	1105.03	40.3142	1105.03	35.5123	1105.03	37.0281		0.17488	6.11918e-06	0.17445	5.16979e-06	0.17389	6.50413e-07	0.17461	-1.01491e-07	0.17504	-1.20319e-07		0.19052	2.89605e-05	0.18889	2.1694e-05	0.19184	6.7599e-06	0.18833	3.15975e-06	0.19043	6.29018e-06		0.19404	2.80862e-05	0.19526	2.22562e-05	0.19854	1.31223e-05	0.19644	5.65954e-06	0.19415	1.73166e-05		0.13121	0.000117562	0.13142	5.23757e-05	0.1311	2.11689e-05
1106.96	37.8755	1106.96	41.6476	1106.96	40.9303	1106.96	36.1719	1106.96	37.7987		0.17571	6.49992e-06	0.17523	5.70079e-06	0.1747	7.7419e-07	0.17542	1.67017e-07	0.17586	5.31521e-07		0.1918	2.97946e-05	0.19001	2.31032e-05	0.19306	7.25409e-06	0.1895	2.66936e-06	0.19169	6.09997e-06		0.19264	2.56645e-05	0.19385	1.98305e-05	0.197	1.2514e-05	0.19543	5.07198e-06	0.19267	1.61027e-05		0.13183	0.000118684	0.13224	5.41619e-05	0.13171	2.17182e-05
1108.89	38.9301	1108.89	42.5608	1108.89	41.8338	1108.89	37.1304	1108.89	38.8599		0.17658	5.93658e-06	0.17604	5.32091e-06	0.17551	1.16946e-06	0.17655	-5.02349e-07	0.17676	7.99495e-08		0.19271	2.89705e-05	0.1909	2.20393e-05	0.19394	6.46795e-06	0.1904	3.52303e-06	0.19258	5.7547e-06		0.19115	2.38775e-05	0.19241	1.80498e-05	0.19574	1.15257e-05	0.19351	3.97036e-06	0.19135	1.47157e-05		0.13245	0.000118396	0.1329	5.39053e-05	0.13254	2.19624e-05
1110.82	40.2273	1110.82	43.6752	1110.82	43.0222	1110.82	38.3641	1110.82	40.2507		0.17773	6.51952e-06	0.17718	5.99079e-06	0.17666	1.25667e-06	0.1774	1.93924e-07	0.1779	7.97298e-07		0.19358	2.95231e-05	0.19188	2.32076e-05	0.19482	6.96732e-06	0.19133	2.78606e-06	0.19344	5.87156e-06		0.1895	2.1051e-05	0.19061	1.50279e-05	0.1943	9.67287e-06	0.19201	4.54262e-06	0.18957	1.34906e-05		0.13328	0.000118934	0.13351	5.53005e-05	0.13318	2.30026e-05
1112.74	41.7686	1112.74	45.0894	1112.74	44.4052	1112.74	40.1204	1112.74	41.837		0.1785	6.02075e-06	0.17805	5.33109e-06	0.17749	9.27455e-07	0.17823	-5.1065e-07	0.17867	-2.03214e-07		0.19477	2.93424e-05	0.19309	2.28353e-05	0.19605	6.06915e-06	0.19256	2.98432e-06	0.19463	5.71004e-06		0.18823	1.99043e-05	0.18934	1.39001e-05	0.19289	9.37326e-06	0.19072	4.16987e-06	0.18833	1.216e-05		0.13385	0.000118466	0.13432	5.45933e-05	0.13379	2.33276e-05
1114.67	43.8651	1114.67	46.9374	1114.67	46.2762	1114.67	42.2113	1114.67	43.8317		0.17929	6.53563e-06	0.17884	5.572e-06	0.17829	9.07731e-07	0.17927	1.86211e-07	0.17945	9.79251e-07		0.19571	2.97345e-05	0.19399	2.29241e-05	0.1969	6.82501e-06	0.19341	2.23181e-06	0.19561	6.29035e-06		0.18702	1.85902e-05	0.18814	1.23287e-05	0.19102	7.88167e-06	0.18894	3.73626e-06	0.18713	1.1652e-05		0.1345	0.000119263	0.13493	5.63584e-05	0.13463	2.38434e-05
1116.6	46.4466	1116.6	49.2134	1116.6	48.4266	1116.6	44.6206	1116.6	46.1105		0.18046	6.41943e-06	0.17994	5.45813e-06	0.17936	5.52596e-07	0.18014	-1.56709e-07	0.1806	4.04945e-07		0.19662	2.89282e-05	0.1949	2.23066e-05	0.19786	6.80446e-06	0.1943	3.12825e-06	0.19651	5.8741e-06		0.18551	1.77074e-05	0.18652	1.14605e-05	0.18979	7.51327e-06	0.18771	3.19869e-06	0.18563	1.06849e-05		0.13535	0.000119742	0.13558	5.60645e-05	0.13526	2.36559e-05
1118.53	49.009	1118.53	51.5077	1118.53	50.6766	1118.53	47.2044	1118.53	48.6713		0.18128	6.58572e-06	0.18077	5.86429e-06	0.18026	9.09025e-07	0.18097	-1.4672e-07	0.18145	7.49667e-07		0.19783	2.9251e-05	0.19612	2.29544e-05	0.19911	7.46645e-06	0.19558	2.96896e-06	0.19767	6.04358e-06		0.18435	1.6377e-05	0.18539	1.01856e-05	0.18851	6.34518e-06	0.18653	3.41396e-06	0.18446	1.0221e-05		0.13601	0.000120592	0.13645	5.77181e-05	0.13586	2.33142e-05
1120.46	51.7308	1120.46	53.9791	1120.46	53.0888	1120.46	50.0197	1120.46	51.3818		0.18206	6.21375e-06	0.18157	5.15412e-06	0.18109	1.10033e-06	0.18206	-7.60843e-07	0.18227	-1.51885e-07		0.19872	2.91586e-05	0.19697	2.2195e-05	0.20002	6.50958e-06	0.19649	3.18132e-06	0.19859	5.92396e-06		0.18316	1.55801e-05	0.18427	9.7406e-06	0.18692	5.7617e-06	0.18503	2.72385e-06	0.18333	9.56273e-06		0.13664	0.000120504	0.13708	5.69225e-05	0.13671	2.44636e-05
1122.39	54.5895	1122.39	56.5575	1122.39	55.6058	1122.39	52.9227	1122.39	54.0849		0.18321	6.33562e-06	0.18272	5.66413e-06	0.18216	8.35047e-07	0.18289	1.44082e-07	0.18339	4.29099e-07		0.19964	2.96766e-05	0.19794	2.34861e-05	0.20055	6.8497e-06	0.1973	2.30874e-06	0.19953	6.28846e-06		0.18173	1.40018e-05	0.1827	8.14106e-06	0.18576	5.24021e-06	0.18386	2.82806e-06	0.18194	9.14589e-06		0.13746	0.000120879	0.13769	5.82625e-05	0.13734	2.49466e-05
1124.32	57.4753	1124.32	59.1737	1124.32	58.1752	1124.32	55.9218	1124.32	56.8986		0.18407	6.27904e-06	0.18357	5.21363e-06	0.18299	1.09915e-06	0.18376	-3.75579e-07	0.18422	2.23203e-07		0.20083	2.92702e-05	0.19918	2.28874e-05	0.20039	4.94902e-06	0.19855	2.85956e-06	0.20072	5.77853e-06		0.18065	1.35453e-05	0.18167	7.85485e-06	0.18458	4.90684e-06	0.18276	2.35919e-06	0.18084	8.29344e-06		0.1381	0.000121259	0.13852	5.79525e-05	0.13798	2.53826e-05
1126.24	60.3652	1126.24	61.7773	1126.24	60.7141	1126.24	58.8943	1126.24	59.6623		0.18493	6.72029e-06	0.18439	5.73306e-06	0.18387	4.74124e-07	0.18488	3.3692e-07	0.18507	3.90102e-07		0.20077	2.73395e-05	0.2001	2.29205e-05	0.20008	6.44096e-06	0.1995	2.85462e-06	0.20065	4.66517e-06		0.17963	1.29247e-05	0.18058	6.70467e-06	0.18306	3.83998e-06	0.18137	2.86148e-06	0.17975	7.89478e-06		0.13873	0.000121164	0.13913	5.93229e-05	0.13882	2.55003e-05
1128.17	63.1591	1128.17	64.2927	1128.17	63.2342	1128.17	61.8832	1128.17	62.4972		0.18602	6.3473e-06	0.18551	5.14537e-06	0.185	1.25095e-06	0.1857	-1.8596e-07	0.18617	4.40575e-07		0.20057	2.54321e-05	0.20063	2.25578e-05	0.19958	5.50308e-06	0.20045	3.3019e-06	0.2004	3.96517e-06		0.17823	1.18189e-05	0.17918	5.97385e-06	0.18198	3.90087e-06	0.18029	2.04818e-06	0.17839	7.22473e-06		0.1395	0.000121238	0.13973	5.85818e-05	0.1394	2.5939e-05
1130.1	65.8153	1130.1	66.7638	1130.1	65.7457	1130.1	64.7474	1130.1	65.1268		0.18686	6.66048e-06	0.18634	5.70862e-06	0.18583	8.19201e-07	0.18652	4.93546e-09	0.18702	2.69834e-07		0.2001	2.40797e-05	0.20046	1.97127e-05	0.19889	5.66727e-06	0.20063	1.33954e-06	0.19992	5.22031e-06		0.17729	1.09385e-05	0.17816	5.25867e-06	0.18093	3.55127e-06	0.17921	2.43095e-06	0.17742	6.83859e-06		0.14011	0.000121433	0.1406	6.02969e-05	0.14001	2.58045e-05
1132.03	68.3143	1132.03	68.9271	1132.03	67.8538	1132.03	67.4681	1132.03	67.7113		0.18766	5.97503e-06	0.1872	4.9957e-06	0.18663	1.16562e-06	0.18764	-4.76353e-07	0.18784	3.1068e-08		0.1996	2.2677e-05	0.20017	1.95408e-05	0.19774	4.52865e-06	0.20041	1.70226e-06	0.19941	3.55385e-06		0.17621	1.05291e-05	0.17722	5.17538e-06	0.17952	2.98083e-06	0.17786	1.91378e-06	0.17637	6.50106e-06		0.14078	0.000122203	0.14124	6.00948e-05	0.14088	2.66268e-05
1133.96	70.7508	1133.96	70.9749	1133.96	69.9185	1133.96	70.0175	1133.96	70.1032		0.18873	6.30677e-06	0.1883	5.75969e-06	0.18775	1.55293e-07	0.1885	6.41299e-07	0.18895	4.80823e-08		0.19899	2.14801e-05	0.19965	1.80544e-05	0.19675	5.3897e-06	0.20008	2.4274e-06	0.19872	3.87831e-06		0.17473	9.4501e-06	0.17578	3.8645e-06	0.17851	2.74235e-06	0.17687	2.20892e-06	0.17495	5.94061e-06		0.14162	0.000122184	0.14186	6.11291e-05	0.14152	2.66287e-05
1135.89	72.9443	1135.89	72.9004	1135.89	71.8922	1135.89	72.1386	1135.89	72.1062		0.18958	6.09899e-06	0.18909	5.20146e-06	0.18856	9.89304e-07	0.18933	-3.67013e-07	0.18975	-4.14694e-08		0.19744	1.99939e-05	0.199	1.67324e-05	0.19521	1.87937e-06	0.19944	1.85272e-06	0.19713	2.7009e-06		0.17378	8.99147e-06	0.17467	3.61596e-06	0.17753	2.56745e-06	0.17582	1.64802e-06	0.17397	5.93082e-06		0.14222	0.000122614	0.14265	6.0693e-05	0.14212	2.76613e-05
1137.81	74.7278	1137.81	74.5703	1137.81	73.4802	1137.81	74.114	1137.81	73.7869		0.19043	6.7422e-06	0.1899	5.80681e-06	0.18938	9.04244e-07	0.19042	3.40472e-07	0.19062	6.47377e-07		0.19627	1.70737e-05	0.19786	1.53433e-05	0.19384	3.13838e-06	0.19881	1.26368e-06	0.1962	1.92827e-06		0.17282	8.9112e-06	0.17371	3.1003e-06	0.17614	2.03623e-06	0.17441	1.81153e-06	0.17294	5.62042e-06		0.14283	0.000122166	0.14331	6.23493e-05	0.14297	2.72477e-05
1139.74	76.261	1139.74	75.9014	1139.74	74.781	1139.74	75.8173	1139.74	75.1916		0.19158	6.25004e-06	0.19107	5.18172e-06	0.19052	1.5944e-06	0.19125	-5.32582e-07	0.19176	3.28941e-07		0.1949	1.39752e-05	0.19684	1.45082e-05	0.19258	2.69169e-06	0.1974	1.66572e-06	0.1948	-4.57543e-07		0.17141	7.86104e-06	0.17237	2.55456e-06	0.17495	1.58554e-06	0.17345	1.56901e-06	0.17155	4.66073e-06		0.14369	0.000123452	0.14392	6.17903e-05	0.14359	2.80198e-05
1141.67	77.6081	1141.67	77.1179	1141.67	75.9619	1141.67	77.098	1141.67	76.5035		0.19241	6.49791e-06	0.19195	5.80758e-06	0.19139	1.16489e-06	0.19211	7.74155e-07	0.19257	2.40963e-07		0.19316	1.06463e-05	0.19519	1.01134e-05	0.19104	2.83329e-06	0.19625	3.0793e-07	0.19307	1.27195e-06		0.17043	6.98953e-06	0.17136	1.75922e-06	0.17399	1.37066e-06	0.17239	1.65984e-06	0.17056	4.53e-06		0.14427	0.000122771	0.14472	6.30077e-05	0.14418	2.75681e-05
1143.6	78.8625	1143.6	78.0577	1143.6	76.9293	1143.6	78.36	1143.6	77.636		0.1932	5.97945e-06	0.19274	5.33661e-06	0.19223	1.18531e-06	0.19317	-3.35687e-07	0.19335	-4.79102e-08		0.19197	9.4748e-06	0.19381	8.23023e-06	0.18981	7.03724e-07	0.19487	-1.00989e-06	0.19192	1.53977e-07		0.16941	6.5653e-06	0.17036	1.45476e-06	0.17272	1.39429e-06	0.171	1.26096e-06	0.16959	4.08201e-06		0.14493	0.000123645	0.14536	6.31023e-05	0.14502	2.92875e-05
1145.53	79.9896	1145.53	78.9331	1145.53	77.7565	1145.53	79.5034	1145.53	78.6516		0.19436	6.61222e-06	0.19388	5.87954e-06	0.19329	8.41273e-07	0.19407	-3.04508e-07	0.19453	2.42168e-07		0.19081	7.67204e-06	0.19255	6.84128e-06	0.18877	2.06409e-06	0.19353	-1.62652e-07	0.19072	-1.79757e-07		0.16803	5.64623e-06	0.16906	7.14147e-07	0.1717	6.94263e-07	0.17002	1.41759e-06	0.16818	3.97588e-06		0.1458	0.000123449	0.14603	6.39061e-05	0.14567	2.86403e-05
1147.46	81.0453	1147.46	79.7438	1147.46	78.7053	1147.46	80.5897	1147.46	79.6153		0.19521	6.3124e-06	0.19471	5.61524e-06	0.19419	1.45659e-06	0.19491	-7.04076e-07	0.19535	-1.48394e-07		0.18931	6.23541e-06	0.19102	5.32628e-06	0.18729	5.85973e-07	0.19195	3.85364e-07	0.18922	-1.51628e-06		0.16693	5.50233e-06	0.16796	4.23217e-07	0.17067	8.7085e-07	0.16906	8.6582e-07	0.16708	3.28353e-06		0.14642	0.000124201	0.14687	6.35606e-05	0.14631	2.9696e-05
1149.38	82.0036	1149.38	80.7239	1149.38	79.6249	1149.38	81.4358	1149.38	80.4353		0.19596	6.1422e-06	0.19548	5.6072e-06	0.19502	7.50933e-07	0.19592	-2.77146e-07	0.19612	1.871e-07		0.18827	5.16376e-06	0.18979	3.2035e-06	0.18625	1.29053e-06	0.19075	-2.02322e-07	0.1882	-6.84403e-07		0.16597	4.84097e-06	0.16684	-3.26476e-07	0.16935	1.78133e-07	0.16764	1.12005e-06	0.16614	3.13198e-06		0.14704	0.000123677	0.1475	6.46112e-05	0.14716	2.90267e-05
1151.31	82.969	1151.31	81.7519	1151.31	80.5413	1151.31	82.3986	1151.31	81.3472		0.19706	6.38835e-06	0.19656	5.36707e-06	0.19603	1.41496e-06	0.19674	-2.47454e-08	0.19726	3.09956e-07		0.18718	4.16926e-06	0.18877	2.64431e-06	0.18525	4.14817e-07	0.18959	-7.72254e-07	0.18711	-2.11564e-06		0.16471	4.53633e-06	0.16558	-6.14517e-07	0.16827	2.10157e-07	0.16656	8.60132e-07	0.16484	2.75424e-06		0.14787	0.000124499	0.14813	6.4769e-05	0.14778	3.06877e-05
1153.24	84.1132	1153.24	82.8493	1153.24	81.5955	1153.24	83.63	1153.24	82.4606		0.19796	6.42158e-06	0.19746	5.75782e-06	0.19686	9.10219e-07	0.19766	-3.33332e-08	0.19814	6.8165e-07		0.18584	2.78408e-06	0.1873	1.1809e-06	0.18391	6.22524e-07	0.18823	-1.14513e-07	0.18574	-1.09392e-06		0.16372	3.39992e-06	0.16466	-1.18849e-06	0.16717	-4.17553e-07	0.16561	1.16368e-06	0.16385	2.76013e-06		0.14853	0.000123937	0.14896	6.55529e-05	0.14841	3.01434e-05
1155.17	85.2649	1155.17	83.835	1155.17	82.6413	1155.17	84.8731	1155.17	83.5433		0.19881	6.26686e-06	0.19831	5.18315e-06	0.19778	1.36199e-06	0.19881	1.471e-07	0.199	1.57602e-07		0.18485	2.58309e-06	0.18627	1.29633e-06	0.18286	-1.99344e-07	0.18712	-1.34987e-06	0.18472	-2.16966e-06		0.16272	3.32171e-06	0.16368	-1.51175e-06	0.16587	-3.46381e-07	0.16429	5.60716e-07	0.16283	2.21957e-06		0.14916	0.000125155	0.14956	6.54075e-05	0.14925	3.15428e-05
1157.1	86.5589	1157.1	84.9634	1157.1	83.7806	1157.1	86.0117	1157.1	84.7776		0.19994	6.14722e-06	0.19942	5.54227e-06	0.1989	8.81631e-07	0.19964	-2.1672e-07	0.20012	3.73239e-07		0.18384	1.39799e-06	0.18526	3.25711e-07	0.1819	5.40078e-07	0.18608	-7.52863e-07	0.1837	-1.51031e-06		0.16138	2.61411e-06	0.16236	-2.25727e-06	0.16496	-7.91061e-07	0.16331	8.87045e-07	0.16149	1.97907e-06		0.14996	0.000124558	0.15018	6.64504e-05	0.14984	3.06631e-05
1159.03	87.6493	1159.03	85.9948	1159.03	84.7906	1159.03	87.1473	1159.03	85.8946		0.20077	6.27231e-06	0.20026	5.3399e-06	0.19975	1.33473e-06	0.20048	9.28312e-09	0.20063	-1.46458e-07		0.18246	9.85776e-07	0.18395	2.67089e-08	0.18068	-6.98595e-08	0.18473	-1.53098e-06	0.18233	-2.59839e-06		0.1604	2.28222e-06	0.16133	-2.3244e-06	0.16391	-7.18352e-07	0.1623	4.47438e-07	0.16048	1.39215e-06		0.15055	0.000125492	0.15102	6.62884e-05	0.15045	3.19031e-05
1160.96	88.814	1160.96	86.9464	1160.96	85.8596	1160.96	88.0356	1160.96	87.038		0.2007	5.01134e-06	0.20079	5.3998e-06	0.20056	-1.84222e-07	0.2007	-1.46172e-06	0.20051	-9.41487e-07		0.1815	-3.69576e-08	0.18294	-1.45437e-06	0.17971	-3.63182e-08	0.18372	-1.10711e-06	0.18136	-1.6271e-06		0.15937	1.57971e-06	0.16032	-3.11122e-06	0.16262	-1.14564e-06	0.16097	7.40306e-07	0.15948	1.30637e-06		0.1512	0.000124997	0.15163	6.68219e-05	0.15132	3.16438e-05
1162.88	89.7005	1162.88	87.7841	1162.88	86.6869	1162.88	88.8341	1162.88	87.8125		0.20034	5.0161e-06	0.20062	3.85606e-06	0.20045	-1.80917e-07	0.20048	-9.01194e-07	0.20007	-4.42382e-07		0.18059	-2.23687e-08	0.18196	-1.34553e-06	0.17878	-4.271e-07	0.18266	-1.90607e-06	0.18047	-2.84888e-06		0.15802	1.31195e-06	0.15894	-3.37654e-06	0.16162	-1.06889e-06	0.15995	3.84295e-07	0.15819	1.21795e-06		0.15206	0.000126156	0.15226	6.74e-05	0.15197	3.30603e-05
1164.81	90.4484	1164.81	88.5236	1164.81	87.2597	1164.81	89.5541	1164.81	88.5075		0.19995	4.71926e-06	0.20029	4.76728e-06	0.20014	2.46802e-07	0.20011	-3.54569e-07	0.19959	-7.68262e-07		0.17938	-9.90331e-07	0.1807	-2.73937e-06	0.17755	-2.6274e-07	0.18136	-1.18304e-06	0.17923	-2.36153e-06		0.15706	5.39851e-07	0.15798	-3.83908e-06	0.16062	-1.37874e-06	0.15896	6.60709e-07	0.15727	1.11333e-06		0.15266	0.000125395	0.15306	6.80985e-05	0.15256	3.22665e-05
1166.74	90.9836	1166.74	89.1267	1166.74	87.7813	1166.74	89.8949	1166.74	89.1193		0.19947	4.27091e-06	0.1998	4.00486e-06	0.19977	8.16334e-07	0.1995	-6.63352e-07	0.19904	-1.46705e-06		0.17843	-1.17949e-06	0.17975	-2.00745e-06	0.17667	-3.76688e-07	0.18046	-1.88401e-06	0.17831	-3.25189e-06		0.15608	2.37465e-07	0.15701	-3.91136e-06	0.15927	-1.49608e-06	0.15766	2.20203e-07	0.15624	5.25274e-07		0.15327	0.000126588	0.15375	6.86447e-05	0.15338	3.35053e-05
1168.67	91.4173	1168.67	89.451	1168.67	88.1576	1168.67	90.2021	1168.67	89.5848		0.19837	3.51534e-06	0.19908	3.43629e-06	0.19906	-3.84579e-07	0.19877	-6.09431e-07	0.1976	-1.45392e-06		0.17749	-2.17892e-06	0.1788	-3.32471e-06	0.17575	-2.31229e-07	0.17955	-1.18673e-06	0.17737	-2.23486e-06		0.15471	-1.46753e-07	0.15564	-4.64046e-06	0.15824	-1.76047e-06	0.15675	5.38251e-07	0.15489	3.5843e-07		0.15413	0.000126694	0.15437	6.88782e-05	0.15403	3.29027e-05
1170.6	91.6908	1170.6	89.7045	1170.6	88.3999	1170.6	90.3706	1170.6	89.897		0.19725	3.56385e-06	0.19803	3.21035e-06	0.19823	6.94528e-07	0.19756	-7.10926e-07	0.19691	-1.68199e-06		0.17629	-2.13088e-06	0.17757	-2.85759e-06	0.17444	-7.54459e-07	0.17831	-2.2168e-06	0.17614	-3.43477e-06		0.15371	-5.25437e-07	0.15465	-4.62113e-06	0.1573	-1.76367e-06	0.1557	7.62072e-08	0.15388	1.27224e-07		0.15469	0.000127059	0.15514	6.9095e-05	0.15461	3.41949e-05
1172.53	91.8119	1172.53	89.8271	1172.53	88.5033	1172.53	90.4288	1172.53	90.0759		0.19638	2.01123e-06	0.19715	3.23981e-06	0.19701	1.32279e-07	0.19651	-1.60166e-06	0.19597	-2.79552e-06		0.17527	-3.54664e-06	0.1767	-3.99062e-06	0.17356	-3.32777e-07	0.17737	-1.33801e-06	0.17513	-2.72957e-06		0.15269	-8.20113e-07	0.15367	-5.49e-06	0.15601	-2.42623e-06	0.15435	3.00943e-07	0.15284	-1.29173e-07		0.15535	0.000126703	0.15575	6.97094e-05	0.15542	3.37649e-05
1174.46	91.7794	1174.46	89.8327	1174.46	88.4221	1174.46	90.2817	1174.46	90.1427		0.19482	1.28107e-06	0.1957	1.06919e-06	0.19595	-1.23707e-06	0.19541	-2.69599e-06	0.19441	-2.87888e-06		0.1744	-2.78652e-06	0.17578	-3.18213e-06	0.17265	-1.03389e-06	0.17646	-2.41496e-06	0.17429	-3.55257e-06		0.15134	-1.38288e-06	0.15232	-6.10231e-06	0.15506	-2.27357e-06	0.15333	2.34867e-08	0.15147	-7.40212e-07		0.15622	0.00012783	0.15644	7.07209e-05	0.15607	3.5178e-05
1176.38	91.503	1176.38	89.5409	1176.38	88.2211	1176.38	90.0976	1176.38	89.9448		0.19367	7.55363e-07	0.19457	9.05925e-07	0.19477	-1.87478e-06	0.19425	-1.56836e-06	0.19321	-2.96829e-06		0.17328	-4.1902e-06	0.17449	-5.0818e-06	0.17141	-1.17907e-06	0.17514	-1.69867e-06	0.17314	-2.93709e-06		0.15024	-1.99414e-06	0.15127	-6.55001e-06	0.15397	-2.63974e-06	0.15231	1.85254e-07	0.15038	-9.51948e-07		0.15685	0.000127331	0.15729	7.10281e-05	0.15673	3.48857e-05
1178.31	91.3184	1178.31	89.2482	1178.31	88.0919	1178.31	89.8878	1178.31	89.7441		0.19257	1.0396e-06	0.19339	9.74519e-07	0.19358	-4.17063e-07	0.19268	-4.66389e-07	0.19213	-3.35986e-06		0.1723	-3.8379e-06	0.17362	-4.27728e-06	0.17054	-8.07326e-07	0.17429	-1.91767e-06	0.17216	-4.3138e-06		0.14933	-2.20076e-06	0.15017	-6.77445e-06	0.1526	-2.54274e-06	0.15094	-1.15066e-07	0.14941	-1.19407e-06		0.15746	0.000128395	0.15792	7.16701e-05	0.15755	3.63713e-05
1180.24	90.9181	1180.24	89.0172	1180.24	87.719	1180.24	89.5764	1180.24	89.509		0.19122	-4.46543e-07	0.19196	-7.1946e-08	0.19211	-5.39819e-07	0.19164	-1.33682e-06	0.19078	-3.72303e-06		0.17136	-5.27378e-06	0.1727	-5.49102e-06	0.16964	-1.04737e-06	0.17342	-1.18394e-06	0.17121	-3.47694e-06		0.14807	-2.79498e-06	0.14892	-7.15598e-06	0.15159	-2.94483e-06	0.14986	-1.54836e-07	0.14814	-1.04704e-06		0.15828	0.000127848	0.15854	7.11931e-05	0.15818	3.57994e-05
1182.17	90.1834	1182.17	88.4224	1182.17	87.0899	1182.17	88.9723	1182.17	88.8826		0.19014	-4.15414e-07	0.19096	-1.06899e-07	0.19111	-1.031e-06	0.19061	-1.36178e-06	0.1897	-4.05519e-06		0.17013	-4.72672e-06	0.17143	-5.26499e-06	0.16835	-1.08342e-06	0.17216	-2.66813e-06	0.17003	-4.22322e-06		0.14699	-3.18981e-06	0.14802	-7.41211e-06	0.15051	-3.0018e-06	0.14887	2.34494e-08	0.14716	-1.65943e-06		0.15895	0.000128978	0.15935	7.20074e-05	0.15884	3.72703e-05
1184.1	89.4084	1184.1	87.6633	1184.1	86.3289	1184.1	88.33	1184.1	88.2205		0.18911	-1.31135e-06	0.1899	-3.83085e-07	0.19002	-1.35043e-06	0.18918	-1.81158e-06	0.18873	-3.8812e-06		0.16926	-6.09869e-06	0.17056	-6.09506e-06	0.16734	-1.73062e-06	0.17121	-1.62556e-06	0.16912	-3.55633e-06		0.14598	-3.46506e-06	0.14695	-7.95882e-06	0.14918	-3.41501e-06	0.14758	-1.72008e-07	0.14615	-1.7574e-06		0.15955	0.000128543	0.15992	7.22377e-05	0.15961	3.6556e-05
1186.03	88.3542	1186.03	86.6094	1186.03	85.4047	1186.03	87.3133	1186.03	87.1752		0.18793	-4.02679e-07	0.18859	-2.54641e-07	0.18869	-2.45383e-07	0.18827	-5.80327e-07	0.18752	-3.98961e-06		0.16824	-5.62399e-06	0.16966	-5.54715e-06	0.16647	-1.12121e-06	0.17033	-2.65957e-06	0.16813	-4.42874e-06		0.1447	-3.68014e-06	0.14561	-7.83037e-06	0.14827	-3.21277e-06	0.14661	-4.08401e-07	0.14489	-2.11717e-06		0.16033	0.000129128	0.16057	7.33334e-05	0.16021	3.80951e-05
1187.95	86.8322	1187.95	85.2356	1187.95	84.0786	1187.95	86.0552	1187.95	85.7787		0.18695	-1.62484e-06	0.1877	-6.50693e-07	0.1878	-2.62239e-07	0.18737	-1.82027e-06	0.18657	-4.48552e-06		0.16699	-6.67684e-06	0.16836	-7.1692e-06	0.16529	-1.68932e-06	0.16911	-1.70765e-06	0.16689	-4.04653e-06		0.14371	-4.53582e-06	0.14465	-8.31889e-06	0.14723	-3.74916e-06	0.14563	-2.76862e-07	0.14386	-2.1338e-06		0.16095	0.000129167	0.16142	7.3282e-05	0.16085	3.73242e-05
1189.88	84.921	1189.88	83.5365	1189.88	82.4441	1189.88	84.3829	1189.88	84.0469		0.18603	-1.26705e-06	0.18673	-1.04051e-06	0.18681	-7.30255e-07	0.18612	-1.2073e-06	0.18565	-4.40905e-06		0.16615	-5.95515e-06	0.16738	-6.54633e-06	0.16443	-1.37303e-06	0.16812	-3.18927e-06	0.16602	-4.32478e-06		0.14268	-4.68944e-06	0.14366	-8.43411e-06	0.14588	-3.61374e-06	0.14436	-5.05241e-07	0.14283	-2.57398e-06		0.16161	0.000130072	0.16206	7.39847e-05	0.16171	3.84939e-05
1191.81	82.6131	1191.81	81.342	1191.81	80.3162	1191.81	82.2669	1191.81	81.9274		0.18478	-1.3491e-06	0.18549	-1.19501e-06	0.18556	-9.0348e-07	0.18521	-1.74377e-06	0.18444	-4.73426e-06		0.16529	-7.08577e-06	0.16653	-7.4351e-06	0.16352	-1.6869e-06	0.16716	-2.05757e-06	0.16509	-4.33212e-06		0.14136	-5.46673e-06	0.14222	-9.32854e-06	0.14494	-3.79418e-06	0.14333	-2.74622e-07	0.1415	-2.74383e-06		0.16247	0.000129715	0.16268	7.325e-05	0.16237	3.78938e-05
1193.74	80.4522	1193.74	79.1354	1193.74	78.1075	1193.74	80.248	1193.74	79.6796		0.18391	-1.3659e-06	0.18456	-1.03344e-06	0.18465	-2.31132e-07	0.1843	-1.27687e-06	0.18349	-4.49092e-06		0.16406	-6.93266e-06	0.16538	-7.25491e-06	0.16229	-1.32088e-06	0.16602	-3.05732e-06	0.16393	-4.25567e-06		0.14039	-5.23762e-06	0.14129	-9.42912e-06	0.14398	-3.81171e-06	0.14228	-6.20731e-07	0.14057	-2.84797e-06		0.16308	0.000130407	0.16348	7.47905e-05	0.16298	3.92341e-05
1195.67	78.4649	1195.67	77.1481	1195.67	76.0867	1195.67	78.2989	1195.67	77.64		0.18301	-1.52161e-06	0.18366	-1.43708e-06	0.18378	-6.20044e-07	0.18305	-2.38847e-06	0.18255	-4.80105e-06		0.16315	-7.79278e-06	0.16445	-8.39138e-06	0.16138	-2.23374e-06	0.1651	-1.78984e-06	0.16306	-4.14019e-06		0.13942	-5.739e-06	0.14033	-1.02352e-05	0.14262	-4.20222e-06	0.14096	-3.79367e-07	0.13955	-3.06966e-06		0.16367	0.000129504	0.16411	7.48435e-05	0.16377	3.89902e-05
1197.6	76.7536	1197.6	75.5747	1197.6	74.3882	1197.6	76.5426	1197.6	75.9346		0.18184	-1.22857e-06	0.18243	-1.36195e-06	0.18254	-1.08093e-06	0.18213	-1.35887e-06	0.18144	-4.24373e-06		0.16224	-7.52322e-06	0.16354	-7.0831e-06	0.16049	-1.78332e-06	0.16426	-2.92647e-06	0.16213	-4.93439e-06		0.1381	-5.88658e-06	0.13899	-1.01408e-05	0.14155	-4.00674e-06	0.14005	-7.30196e-07	0.13821	-3.47594e-06		0.16451	0.000130618	0.16473	7.60507e-05	0.16438	4.01438e-05
1199.53	75.3674	1199.53	74.3392	1199.53	73.0892	1199.53	75.2797	1199.53	74.6051		0.18101	-1.53935e-06	0.18163	-1.44304e-06	0.1817	-9.39473e-07	0.18129	-1.88134e-06	0.18065	-4.95293e-06		0.16101	-8.66058e-06	0.16233	-8.73547e-06	0.15926	-2.58705e-06	0.16306	-1.96807e-06	0.1609	-4.58157e-06		0.13707	-6.42594e-06	0.13804	-1.05987e-05	0.14059	-4.29302e-06	0.139	-6.7271e-07	0.13722	-3.40105e-06		0.16512	0.000130022	0.16555	7.54367e-05	0.16501	3.976e-05
1201.45	74.522	1201.45	73.4672	1201.45	72.3984	1201.45	74.5883	1201.45	73.8951		0.18016	-1.67724e-06	0.18081	-1.45145e-06	0.18087	-9.1557e-07	0.18021	-1.6097e-06	0.1798	-4.99772e-06		0.16006	-8.43034e-06	0.16144	-7.87789e-06	0.1584	-1.64911e-06	0.16214	-3.16084e-06	0.15995	-5.10788e-06		0.13605	-6.88751e-06	0.13703	-1.06102e-05	0.1393	-4.33532e-06	0.13767	-7.15267e-07	0.1362	-3.9237e-06		0.16575	0.000130928	0.16616	7.64438e-05	0.16585	4.13707e-05
1203.38	74.0776	1203.38	72.9664	1203.38	72.0013	1203.38	74.0349	1203.38	73.4107		0.17899	-2.42399e-06	0.17967	-2.00061e-06	0.17974	-7.4399e-07	0.17938	-1.93036e-06	0.17865	-5.10128e-06		0.15919	-9.48087e-06	0.16053	-9.09761e-06	0.15748	-1.95874e-06	0.16122	-2.14524e-06	0.15909	-4.07781e-06		0.13465	-7.40698e-06	0.13569	-1.12204e-05	0.13836	-4.58474e-06	0.13667	-4.50624e-07	0.13479	-4.13653e-06		0.16665	0.000130904	0.16684	7.5941e-05	0.16654	4.07616e-05
1205.31	73.624	1205.31	72.5653	1205.31	71.5129	1205.31	73.5195	1205.31	72.8644		0.17817	-1.87036e-06	0.1788	-1.69977e-06	0.17886	-1.21974e-06	0.17854	-9.68749e-07	0.17781	-4.48205e-06		0.15807	-9.05725e-06	0.15928	-8.83893e-06	0.15626	-1.48421e-06	0.15997	-3.00072e-06	0.15794	-4.46738e-06		0.1336	-7.69635e-06	0.13463	-1.12901e-05	0.13736	-4.7322e-06	0.13566	-8.07483e-07	0.13371	-4.41763e-06		0.16729	0.000131557	0.16771	7.75884e-05	0.16719	4.19914e-05
1207.24	72.7477	1207.24	71.6577	1207.24	70.6987	1207.24	72.7394	1207.24	72.0615		0.17736	-1.89597e-06	0.17794	-1.86889e-06	0.17803	-1.02775e-06	0.17743	-1.64027e-06	0.17698	-5.18666e-06		0.15713	-9.85006e-06	0.15842	-9.49191e-06	0.15533	-2.43973e-06	0.1591	-2.2542e-06	0.15705	-4.71536e-06		0.13267	-8.15508e-06	0.13352	-1.19064e-05	0.13596	-5.15117e-06	0.13426	-6.14914e-07	0.13274	-4.68347e-06		0.16788	0.000130822	0.16831	7.68869e-05	0.16801	4.1576e-05
1209.17	71.4141	1209.17	70.2496	1209.17	69.4159	1209.17	71.6379	1209.17	70.8893		0.17621	-2.22251e-06	0.1768	-1.52454e-06	0.17689	-1.48032e-06	0.1765	-1.71881e-06	0.17576	-4.7653e-06		0.15619	-9.5316e-06	0.15753	-8.46228e-06	0.15444	-1.6825e-06	0.15825	-3.26571e-06	0.15608	-5.57819e-06		0.13141	-8.3324e-06	0.13225	-1.18464e-05	0.13492	-4.86164e-06	0.13318	-9.30691e-07	0.13149	-4.81752e-06		0.16866	0.000131732	0.16891	7.82557e-05	0.16858	4.27863e-05
1211.1	69.8096	1211.1	68.591	1211.1	67.6982	1211.1	70.186	1211.1	69.3776		0.1753	-3.05933e-06	0.17596	-2.06834e-06	0.17603	-8.75997e-07	0.17561	-2.53993e-06	0.17496	-5.22178e-06		0.15496	-1.09025e-05	0.15631	-9.75299e-06	0.15322	-2.78299e-06	0.15705	-2.32352e-06	0.15483	-5.16519e-06		0.13039	-8.80026e-06	0.13135	-1.23613e-05	0.13385	-5.12088e-06	0.13221	-7.03533e-07	0.13053	-4.68555e-06		0.16935	0.000132128	0.16977	7.77554e-05	0.16925	4.27366e-05
1213.03	68.2111	1213.03	66.8219	1213.03	65.8801	1213.03	68.7698	1213.03	67.7288		0.17454	-1.69118e-06	0.17511	-1.94293e-06	0.17515	-1.45415e-06	0.17456	-1.16913e-06	0.17419	-4.6801e-06		0.1541	-1.02686e-05	0.15537	-9.31783e-06	0.15221	-2.18503e-06	0.15609	-3.40744e-06	0.15395	-5.16991e-06		0.12933	-8.86274e-06	0.13035	-1.25915e-05	0.13256	-5.00256e-06	0.13096	-9.59658e-07	0.1295	-4.96634e-06		0.16998	0.000132689	0.17036	7.87897e-05	0.17008	4.34726e-05
1214.95	66.7609	1214.95	65.0586	1214.95	64.1463	1214.95	67.4166	1214.95	66.0978		0.17347	-2.87548e-06	0.17409	-2.23256e-06	0.17411	-1.35582e-06	0.17381	-1.89713e-06	0.17303	-5.79853e-06		0.15314	-1.0766e-05	0.15448	-1.0327e-05	0.15135	-2.35692e-06	0.15516	-2.26101e-06	0.153	-5.06651e-06		0.12798	-9.64333e-06	0.12898	-1.28445e-05	0.13164	-5.49094e-06	0.13002	-8.2614e-07	0.12815	-5.21191e-06		0.17077	0.000131806	0.17101	7.80949e-05	0.17066	4.32108e-05
1216.88	65.5888	1216.88	63.6359	1216.88	62.7488	1216.88	66.3375	1216.88	64.7822		0.17262	-2.19834e-06	0.1732	-2.00174e-06	0.17325	-1.90256e-06	0.17291	-1.98971e-06	0.1722	-5.2963e-06		0.15187	-1.08338e-05	0.15324	-9.84982e-06	0.15022	-1.84199e-06	0.15395	-2.75514e-06	0.15176	-4.5633e-06		0.12702	-9.65123e-06	0.12795	-1.30138e-05	0.13064	-5.67766e-06	0.12898	-9.0638e-07	0.12715	-5.56797e-06		0.17139	0.000132357	0.17188	8.00796e-05	0.17129	4.42036e-05
1218.81	64.6762	1218.81	62.6033	1218.81	61.7776	1218.81	65.6061	1218.81	63.8332		0.17175	-2.87449e-06	0.17242	-2.42131e-06	0.17247	-9.69588e-07	0.17178	-1.52023e-06	0.17136	-5.13107e-06		0.15102	-1.11605e-05	0.15221	-1.12597e-05	0.1493	-3.04891e-06	0.15301	-2.23976e-06	0.1509	-4.42133e-06		0.12601	-1.00734e-05	0.12699	-1.34594e-05	0.12926	-6.09904e-06	0.12762	-9.13354e-07	0.12617	-5.50241e-06		0.17207	0.000132708	0.17251	7.94316e-05	0.17216	4.43819e-05
1220.74	64.0855	1220.74	62.0244	1220.74	61.1008	1220.74	65.1971	1220.74	63.11		0.17061	-2.4594e-06	0.17128	-2.06405e-06	0.17131	-1.33343e-06	0.17091	-1.00942e-06	0.17025	-5.05392e-06		0.15016	-1.07786e-05	0.15139	-9.97776e-06	0.14833	-1.96467e-06	0.15204	-3.37873e-06	0.14999	-5.08679e-06		0.12463	-1.03856e-05	0.12559	-1.36588e-05	0.12826	-5.8708e-06	0.12663	-1.21827e-06	0.12483	-6.04841e-06		0.17288	0.000133098	0.17309	8.05334e-05	0.17279	4.48322e-05
1222.67	63.6736	1222.67	61.6221	1222.67	60.6427	1222.67	64.7873	1222.67	62.5868		0.16976	-3.24078e-06	0.17042	-2.75518e-06	0.17047	-1.03836e-06	0.17009	-1.95907e-06	0.16937	-5.46244e-06		0.14887	-1.16848e-05	0.15029	-1.0695e-05	0.14718	-2.58588e-06	0.1509	-2.53916e-06	0.14877	-5.48906e-06		0.12373	-1.08078e-05	0.1246	-1.39893e-05	0.12729	-5.75793e-06	0.12564	-1.32759e-06	0.1239	-5.88585e-06		0.17348	0.000133093	0.17389	8.02117e-05	0.17338	4.51899e-05
1224.6	63.2128	1224.6	61.2224	1224.6	60.2686	1224.6	64.3829	1224.6	62.0517		0.16889	-2.91198e-06	0.16955	-2.08177e-06	0.1696	-1.66046e-06	0.16892	-2.0383e-06	0.16846	-5.12988e-06		0.148	-1.18412e-05	0.14931	-1.05892e-05	0.14629	-1.91338e-06	0.14999	-3.0397e-06	0.14793	-5.1063e-06		0.12272	-1.09528e-05	0.12368	-1.36419e-05	0.12598	-5.85904e-06	0.12429	-1.42567e-06	0.12285	-6.28288e-06		0.1741	0.000133413	0.17455	8.15154e-05	0.17421	4.60368e-05
1226.53	62.623	1226.53	60.7685	1226.53	59.8261	1226.53	63.9541	1226.53	61.4382		0.16778	-3.26459e-06	0.16836	-2.92524e-06	0.16844	-8.23907e-07	0.16809	-1.93643e-06	0.16739	-5.17773e-06		0.14714	-1.1936e-05	0.14835	-1.15933e-05	0.14538	-2.60253e-06	0.14908	-2.53796e-06	0.14705	-5.39227e-06		0.12139	-1.13791e-05	0.12231	-1.44056e-05	0.1249	-6.3637e-06	0.12337	-1.12136e-06	0.12153	-6.2562e-06		0.17495	0.00013366	0.17519	8.11609e-05	0.17484	4.63732e-05
1228.45	61.9573	1228.45	60.2085	1228.45	59.3056	1228.45	63.4389	1228.45	60.7769		0.16703	-2.95741e-06	0.16756	-2.2613e-06	0.16762	-1.27803e-06	0.16727	-1.12313e-06	0.16663	-5.08081e-06		0.14593	-1.25422e-05	0.14723	-1.12167e-05	0.14415	-1.91975e-06	0.14793	-3.21874e-06	0.14578	-5.38198e-06		0.12037	-1.15524e-05	0.12136	-1.44902e-05	0.12396	-6.21064e-06	0.12232	-1.50343e-06	0.12055	-6.64708e-06		0.17556	0.000133803	0.17602	8.22401e-05	0.17546	4.64199e-05
1230.38	61.4025	1230.38	59.7704	1230.38	58.7371	1230.38	63.0078	1230.38	60.2365		0.16617	-3.8502e-06	0.16682	-2.80427e-06	0.16686	-1.08786e-06	0.16619	-2.1451e-06	0.1658	-5.96257e-06		0.14493	-1.22859e-05	0.14634	-1.17807e-05	0.14328	-2.47825e-06	0.14705	-2.8487e-06	0.1448	-5.76947e-06		0.11936	-1.19001e-05	0.12033	-1.49482e-05	0.12264	-6.43827e-06	0.12099	-1.07754e-06	0.1196	-6.83542e-06		0.1762	0.000134517	0.17662	8.15407e-05	0.1763	4.70627e-05
1232.31	60.9574	1232.31	59.4294	1232.31	58.3476	1232.31	62.7246	1232.31	59.7899		0.165	-3.55244e-06	0.16567	-2.39864e-06	0.16574	-2.2698e-06	0.16536	-1.71115e-06	0.16467	-5.11421e-06		0.14407	-1.26838e-05	0.14544	-1.10656e-05	0.14233	-2.47404e-06	0.14611	-3.36672e-06	0.14397	-4.66403e-06		0.11801	-1.21609e-05	0.11902	-1.49004e-05	0.12169	-6.52499e-06	0.12	-1.25974e-06	0.11823	-6.90936e-06		0.17705	0.000134612	0.17726	8.26744e-05	0.17694	4.76257e-05
1234.24	60.8781	1234.24	59.4257	1234.24	58.3259	1234.24	62.5934	1234.24	59.6951		0.16422	-3.48088e-06	0.16481	-2.93757e-06	0.16488	-1.09934e-06	0.16454	-1.80889e-06	0.16383	-5.97173e-06		0.14291	-1.24531e-05	0.14419	-1.16899e-05	0.14112	-2.75652e-06	0.14481	-2.69665e-06	0.14283	-5.86337e-06		0.11694	-1.28676e-05	0.11797	-1.54168e-05	0.12067	-6.50808e-06	0.11905	-1.14935e-06	0.11713	-6.79076e-06		0.17768	0.000135056	0.17811	8.25411e-05	0.17756	4.83012e-05
1236.17	61.1195	1236.17	59.7798	1236.17	58.6254	1236.17	62.8767	1236.17	59.9963		0.16345	-3.13901e-06	0.16401	-2.34597e-06	0.16407	-1.33353e-06	0.16346	-1.34395e-06	0.16304	-5.4514e-06		0.14195	-1.38272e-05	0.14328	-1.1471e-05	0.14022	-2.36176e-06	0.14397	-2.95889e-06	0.14187	-5.43907e-06		0.11603	-1.27452e-05	0.11689	-1.56636e-05	0.1193	-6.59632e-06	0.11768	-1.8584e-06	0.11613	-7.09503e-06		0.17831	0.000134746	0.17874	8.3481e-05	0.1784	4.88984e-05
1238.1	61.7252	1238.1	60.4598	1238.1	59.3389	1238.1	63.6429	1238.1	60.7165		0.16232	-3.5596e-06	0.16293	-3.02211e-06	0.16301	-8.43696e-07	0.16262	-2.11353e-06	0.16185	-6.03699e-06		0.14107	-1.32926e-05	0.14234	-1.20869e-05	0.13931	-2.53265e-06	0.14312	-2.44703e-06	0.14096	-5.4868e-06		0.11478	-1.31014e-05	0.1156	-1.62198e-05	0.11829	-6.94161e-06	0.1166	-1.6135e-06	0.11484	-7.16174e-06		0.17914	0.000135541	0.17938	8.32577e-05	0.17901	4.91228e-05
1240.03	62.654	1240.03	61.2972	1240.03	60.2635	1240.03	64.4817	1240.03	61.5425		0.1614	-3.54482e-06	0.16205	-2.51724e-06	0.16218	-1.58072e-06	0.1617	-2.06615e-06	0.16106	-5.2916e-06		0.13984	-1.42429e-05	0.14115	-1.18506e-05	0.13808	-2.61541e-06	0.14187	-3.25644e-06	0.13971	-5.56187e-06		0.11371	-1.34081e-05	0.1147	-1.61466e-05	0.11726	-6.47193e-06	0.11559	-1.36303e-06	0.11384	-7.62441e-06		0.17981	0.000135578	0.18024	8.47845e-05	0.17968	4.90491e-05
1241.95	63.7429	1241.95	62.3131	1241.95	61.304	1241.95	65.4711	1241.95	62.5263		0.16065	-3.53224e-06	0.16122	-3.01066e-06	0.16126	-1.68115e-06	0.16067	-1.73787e-06	0.16028	-5.59375e-06		0.13897	-1.35119e-05	0.14027	-1.1742e-05	0.13708	-3.37867e-06	0.14096	-2.9796e-06	0.13881	-5.81221e-06		0.11267	-1.38635e-05	0.11364	-1.65091e-05	0.11592	-6.76096e-06	0.1143	-1.41739e-06	0.11281	-7.71216e-06		0.18042	0.000136244	0.18082	8.396e-05	0.18052	4.98732e-05
1243.88	64.9991	1243.88	63.515	1243.88	62.5354	1243.88	66.6552	1243.88	63.8312		0.15956	-3.3946e-06	0.16019	-2.52009e-06	0.16022	-1.49587e-06	0.1599	-1.62755e-06	0.15911	-5.8262e-06		0.13802	-1.42166e-05	0.13935	-1.19442e-05	0.13622	-2.32174e-06	0.14005	-3.27139e-06	0.13787	-5.46186e-06		0.11138	-1.39012e-05	0.1123	-1.67001e-05	0.11499	-6.75469e-06	0.1133	-1.54142e-06	0.11154	-8.05991e-06		0.18117	0.000135604	0.18142	8.46754e-05	0.1811	4.94815e-05
1245.81	66.5295	1245.81	64.859	1245.81	63.9433	1245.81	68.1083	1245.81	65.3422		0.15873	-3.75316e-06	0.15929	-3.45936e-06	0.15932	-1.20911e-06	0.15897	-1.98408e-06	0.15827	-5.89118e-06		0.13676	-1.42978e-05	0.1381	-1.23303e-05	0.1351	-2.5061e-06	0.13883	-3.16052e-06	0.13663	-5.32452e-06		0.11044	-1.43307e-05	0.11132	-1.69963e-05	0.11392	-7.13524e-06	0.11229	-1.46704e-06	0.11058	-7.96354e-06		0.18178	0.00013629	0.18227	8.46103e-05	0.18171	5.10137e-05
1247.74	68.0497	1247.74	66.3662	1247.74	65.4941	1247.74	69.4715	1247.74	66.766		0.15784	-3.36651e-06	0.15851	-2.78189e-06	0.1585	-1.67426e-06	0.15787	-1.49019e-06	0.15748	-5.5178e-06		0.13589	-1.53698e-05	0.13712	-1.27938e-05	0.13421	-2.86106e-06	0.13787	-3.13215e-06	0.13575	-5.02198e-06		0.10945	-1.43291e-05	0.11037	-1.71914e-05	0.11256	-6.99049e-06	0.11101	-1.37017e-06	0.10955	-8.40476e-06		0.18246	0.000136012	0.18289	8.5621e-05	0.18257	5.09376e-05
1249.67	69.6847	1249.67	67.9527	1249.67	67.0748	1249.67	70.9662	1249.67	68.2221		0.15675	-3.67204e-06	0.15736	-3.19356e-06	0.1574	-6.04417e-07	0.15706	-1.43533e-06	0.15643	-5.56741e-06		0.13503	-1.46086e-05	0.13629	-1.20988e-05	0.13323	-3.4578e-06	0.1369	-2.88072e-06	0.13489	-6.55681e-06		0.10805	-1.50039e-05	0.10899	-1.74193e-05	0.11158	-7.2252e-06	0.11004	-1.32124e-06	0.10816	-8.24954e-06		0.1833	0.00013653	0.18351	8.54158e-05	0.1832	5.21059e-05
1251.6	71.2632	1251.6	69.4757	1251.6	68.4966	1251.6	72.5414	1251.6	69.6482		0.15589	-3.47991e-06	0.15654	-2.55057e-06	0.15659	-1.38292e-06	0.15628	-1.58898e-06	0.15555	-5.88474e-06		0.13381	-1.53473e-05	0.13513	-1.23749e-05	0.13204	-2.72557e-06	0.13576	-2.80433e-06	0.13366	-5.92913e-06		0.10707	-1.49812e-05	0.108	-1.78611e-05	0.11066	-7.38287e-06	0.10898	-1.49155e-06	0.10723	-8.62766e-06		0.18392	0.000136419	0.18435	8.65139e-05	0.18382	5.13986e-05
1253.52	72.7926	1253.52	71.0604	1253.52	69.9922	1253.52	74.1641	1253.52	71.2157		0.15505	-4.26585e-06	0.15566	-3.29473e-06	0.15572	-1.03253e-06	0.15511	-1.69341e-06	0.15462	-5.81791e-06		0.13292	-1.45979e-05	0.13423	-1.27164e-05	0.13112	-2.45383e-06	0.1349	-3.05247e-06	0.13276	-6.70602e-06		0.10605	-1.55312e-05	0.10703	-1.81023e-05	0.10935	-7.62346e-06	0.10763	-1.60871e-06	0.10615	-8.84362e-06		0.18454	0.000137462	0.18501	8.63661e-05	0.18463	5.27453e-05
1255.45	74.5143	1255.45	72.688	1255.45	71.5949	1255.45	75.8024	1255.45	72.6244		0.15391	-3.38192e-06	0.1545	-2.8104e-06	0.15454	-1.63084e-06	0.15422	-1.54365e-06	0.1535	-5.63791e-06		0.13199	-1.57569e-05	0.13326	-1.32787e-05	0.1302	-2.42503e-06	0.134	-3.49881e-06	0.13186	-5.2613e-06		0.10475	-1.55211e-05	0.10561	-1.80598e-05	0.10828	-7.26683e-06	0.1067	-1.59918e-06	0.10484	-9.00342e-06		0.18537	0.000137053	0.18562	8.68815e-05	0.18529	5.26963e-05
1257.38	76.4164	1257.38	74.4068	1257.38	73.3041	1257.38	77.4763	1257.38	74.1867		0.15311	-3.85749e-06	0.15366	-3.51473e-06	0.15372	-7.058e-07	0.15338	-1.63878e-06	0.15273	-5.75914e-06		0.13075	-1.52257e-05	0.13203	-1.27943e-05	0.12902	-2.47832e-06	0.13275	-3.41028e-06	0.13064	-6.07881e-06		0.10374	-1.62742e-05	0.10468	-1.83873e-05	0.1073	-7.28297e-06	0.10563	-1.59892e-06	0.10387	-8.76627e-06		0.18596	0.000137404	0.18641	8.6531e-05	0.18587	5.36791e-05
1259.31	78.3838	1259.31	76.1831	1259.31	75.0959	1259.31	79.2532	1259.31	75.9127		0.15226	-3.75664e-06	0.1529	-2.61506e-06	0.15298	-1.1341e-06	0.15226	-1.74639e-06	0.15188	-5.90553e-06		0.12979	-1.66731e-05	0.13115	-1.32946e-05	0.12816	-2.72792e-06	0.13186	-3.07016e-06	0.12967	-5.2866e-06		0.10271	-1.65494e-05	0.1037	-1.85113e-05	0.10595	-7.60099e-06	0.10431	-1.64509e-06	0.10291	-9.12624e-06		0.18663	0.000136827	0.18703	8.7701e-05	0.18669	5.34211e-05
1261.24	80.2026	1261.24	77.9419	1261.24	76.9297	1261.24	80.8776	1261.24	77.7472		0.15117	-4.14766e-06	0.15181	-3.575e-06	0.15186	-9.55527e-07	0.15146	-1.85882e-06	0.15077	-6.09852e-06		0.12893	-1.57359e-05	0.13024	-1.34399e-05	0.12722	-3.45729e-06	0.13095	-3.05668e-06	0.12883	-6.12995e-06		0.10137	-1.68621e-05	0.10234	-1.89487e-05	0.10497	-7.56822e-06	0.10335	-1.49514e-06	0.10151	-9.23837e-06		0.18747	0.000138061	0.18768	8.78382e-05	0.18734	5.44269e-05
1263.17	81.7095	1263.17	79.4924	1263.17	78.4329	1263.17	82.3144	1263.17	79.3513		0.15036	-4.43101e-06	0.15094	-3.24453e-06	0.15099	-1.48552e-06	0.15066	-1.6408e-06	0.14996	-5.35492e-06		0.1278	-1.67438e-05	0.12902	-1.415e-05	0.12598	-3.04648e-06	0.12966	-3.2422e-06	0.12771	-5.0354e-06		0.10033	-1.70227e-05	0.10131	-1.89952e-05	0.10394	-7.72679e-06	0.10238	-1.76387e-06	0.10042	-9.59763e-06		0.18811	0.000137558	0.18857	8.88475e-05	0.18799	5.39027e-05
1265.1	82.8331	1265.1	80.6475	1265.1	79.5954	1265.1	83.3629	1265.1	80.8022		0.14957	-4.71187e-06	0.1501	-3.68543e-06	0.15017	-1.20165e-06	0.1496	-1.14561e-06	0.14918	-5.80368e-06		0.12685	-1.63178e-05	0.12817	-1.36285e-05	0.12504	-2.61743e-06	0.12882	-3.09378e-06	0.1267	-6.69643e-06		0.09933	-1.73269e-05	0.10023	-1.96474e-05	0.10263	-8.09558e-06	0.10098	-1.46378e-06	0.09944	-9.49494e-06		0.18872	0.000138631	0.18919	8.86531e-05	0.18883	5.52234e-05
1267.02	83.543	1267.02	81.4474	1267.02	80.4244	1267.02	84.0088	1267.02	81.9154		0.14845	-4.78638e-06	0.14906	-3.02966e-06	0.14913	-1.42161e-06	0.14875	-1.67791e-06	0.14798	-5.61204e-06		0.12594	-1.74816e-05	0.12724	-1.40705e-05	0.12414	-2.72744e-06	0.128	-2.6628e-06	0.12575	-5.55902e-06		0.09806	-1.72508e-05	0.0989	-1.99024e-05	0.10161	-7.90794e-06	0.09989	-1.75667e-06	0.09815	-9.80888e-06		0.18955	0.000138022	0.18981	8.9188e-05	0.18944	5.48509e-05
1268.95	83.8665	1268.95	81.9057	1268.95	80.8873	1268.95	84.2898	1268.95	82.5883		0.14749	-4.44639e-06	0.1482	-3.71479e-06	0.14828	-1.12289e-06	0.14781	-1.80404e-06	0.14715	-6.09152e-06		0.12464	-1.6579e-05	0.12599	-1.36272e-05	0.12291	-2.79652e-06	0.1267	-3.90026e-06	0.12454	-5.76126e-06		0.09705	-1.77692e-05	0.09797	-1.99506e-05	0.10058	-8.06842e-06	0.0989	-1.67054e-06	0.09721	-9.86502e-06		0.19021	0.000139204	0.19063	8.88485e-05	0.19009	5.6555e-05
1270.88	83.9266	1270.88	81.927	1270.88	80.9456	1270.88	84.3976	1270.88	82.7524		0.14672	-3.65237e-06	0.14731	-3.57871e-06	0.14737	-2.14122e-06	0.14673	-1.66684e-06	0.14636	-5.11413e-06		0.12379	-1.78225e-05	0.12508	-1.48672e-05	0.12191	-3.58272e-06	0.12575	-3.08435e-06	0.12371	-5.28743e-06		0.09602	-1.78052e-05	0.09697	-2.02774e-05	0.09919	-8.362e-06	0.09761	-1.80178e-06	0.09621	-9.89964e-06		0.19084	0.000137952	0.19122	8.98575e-05	0.19093	5.58735e-05
1272.81	83.8369	1272.81	81.9083	1272.81	80.9755	1272.81	84.3739	1272.81	82.8102		0.1457	-3.92286e-06	0.14628	-3.24285e-06	0.14631	-9.68692e-07	0.14598	-9.35229e-07	0.14526	-6.42526e-06		0.12288	-1.69995e-05	0.12416	-1.37403e-05	0.12103	-2.57829e-06	0.12484	-3.31851e-06	0.12275	-6.53511e-06		0.09469	-1.83541e-05	0.09565	-2.04524e-05	0.09827	-8.17935e-06	0.09667	-1.8429e-06	0.09491	-1.00484e-05		0.19161	0.000139427	0.19183	8.97514e-05	0.1915	5.6784e-05
1274.74	83.7781	1274.74	81.8743	1274.74	80.9456	1274.74	84.2712	1274.74	82.8707		0.14486	-5.11043e-06	0.14544	-3.31828e-06	0.14548	-1.1449e-06	0.14513	-1.8747e-06	0.14441	-5.82411e-06		0.12164	-1.75389e-05	0.12297	-1.45109e-05	0.1199	-3.6629e-06	0.12371	-2.93558e-06	0.12147	-5.41657e-06		0.09376	-1.8312e-05	0.09462	-2.01392e-05	0.09725	-8.33576e-06	0.0957	-1.65323e-06	0.0939	-1.03408e-05		0.19221	0.000138482	0.19269	9.04336e-05	0.19211	5.62384e-05
1276.67	83.8789	1276.67	82.0153	1276.67	81.061	1276.67	84.419	1276.67	83.0512		0.14396	-4.59602e-06	0.14461	-3.82705e-06	0.14466	-1.03597e-06	0.14401	-1.24982e-06	0.14362	-6.18397e-06		0.12071	-1.67876e-05	0.12199	-1.37953e-05	0.11898	-2.79296e-06	0.12275	-3.89109e-06	0.12058	-5.91753e-06		0.09273	-1.86964e-05	0.09368	-2.05317e-05	0.09596	-8.735e-06	0.09439	-1.99007e-06	0.09281	-1.05193e-05		0.19287	0.000139672	0.19332	9.03337e-05	0.19299	5.76229e-05
1278.59	84.1727	1278.59	82.3191	1278.59	81.3142	1278.59	84.7307	1278.59	83.2755		0.1429	-4.29156e-06	0.14348	-3.32165e-06	0.14356	-1.42944e-06	0.14319	-2.09544e-06	0.14252	-5.58474e-06		0.11983	-1.82294e-05	0.12108	-1.48213e-05	0.11801	-3.33833e-06	0.12174	-3.60702e-06	0.11969	-5.34532e-06		0.09133	-1.89195e-05	0.09225	-2.10872e-05	0.09496	-8.55428e-06	0.09336	-1.91e-06	0.09149	-1.08289e-05		0.19373	0.00013896	0.19395	9.08237e-05	0.19363	5.73733e-05
1280.52	84.5924	1280.52	82.7121	1280.52	81.6886	1280.52	85.1137	1280.52	83.6751		0.14203	-4.31805e-06	0.14269	-3.52074e-06	0.14271	-1.03585e-06	0.14237	-1.5261e-06	0.14163	-6.79717e-06		0.11858	-1.78003e-05	0.11992	-1.40057e-05	0.11684	-2.36235e-06	0.12058	-3.55825e-06	0.11846	-6.38366e-06		0.09038	-1.91932e-05	0.09127	-2.1312e-05	0.09401	-8.33149e-06	0.09226	-1.79001e-06	0.09057	-1.0579e-05		0.19431	0.000140152	0.19475	9.09569e-05	0.19423	5.87895e-05
1282.45	84.9756	1282.45	83.0945	1282.45	82.111	1282.45	85.4286	1282.45	84.1848		0.1411	-4.91401e-06	0.14179	-3.35094e-06	0.14181	-1.48091e-06	0.14119	-2.49941e-06	0.14072	-5.98959e-06		0.11771	-1.80838e-05	0.119	-1.50598e-05	0.11599	-3.29721e-06	0.11969	-3.10638e-06	0.11757	-5.16589e-06		0.08944	-1.91388e-05	0.09033	-2.16027e-05	0.09263	-8.45462e-06	0.09096	-1.86767e-06	0.08953	-1.11455e-05		0.19494	0.000139277	0.19541	9.17398e-05	0.19505	5.84829e-05
1284.38	85.258	1284.38	83.3673	1284.38	82.413	1284.38	85.6738	1284.38	84.4769		0.14002	-4.34712e-06	0.14055	-3.89794e-06	0.14061	-1.16986e-06	0.14033	-1.56485e-06	0.13965	-5.87196e-06		0.11679	-1.74426e-05	0.11805	-1.43537e-05	0.11507	-2.87766e-06	0.11881	-4.06105e-06	0.11668	-5.7572e-06		0.08809	-1.94859e-05	0.08901	-2.17233e-05	0.09153	-8.86787e-06	0.09006	-1.87755e-06	0.08817	-1.10116e-05		0.19579	0.000140893	0.19602	9.2376e-05	0.19567	5.9572e-05
1286.31	85.452	1286.31	83.5472	1286.31	82.5983	1286.31	85.913	1286.31	84.7136		0.13925	-4.47286e-06	0.13976	-3.23149e-06	0.13986	-1.36381e-06	0.13951	-2.37293e-06	0.13887	-5.71939e-06		0.11561	-1.89384e-05	0.11688	-1.53948e-05	0.11385	-3.28257e-06	0.11756	-2.95848e-06	0.1155	-5.642e-06		0.08713	-1.95407e-05	0.08801	-2.18204e-05	0.09059	-8.69504e-06	0.089	-1.8079e-06	0.08719	-1.12504e-05		0.19637	0.000139902	0.19681	9.22298e-05	0.19626	5.85976e-05
1288.24	85.4764	1288.24	83.6521	1288.24	82.7133	1288.24	85.86	1288.24	84.7481		0.13837	-4.12672e-06	0.13901	-3.42229e-06	0.13911	-1.18956e-06	0.13841	-1.58149e-06	0.13804	-6.60931e-06		0.11464	-1.8455e-05	0.11603	-1.43401e-05	0.11298	-2.65103e-06	0.11667	-3.72402e-06	0.11448	-6.52383e-06		0.0861	-2.00645e-05	0.08708	-2.21024e-05	0.08932	-8.96878e-06	0.08762	-1.94345e-06	0.08622	-1.1121e-05		0.19701	0.000140681	0.19745	9.26334e-05	0.19711	6.02581e-05
1290.16	85.4093	1290.16	83.5315	1290.16	82.5545	1290.16	85.6571	1290.16	84.6263		0.13728	-4.4965e-06	0.13793	-3.86014e-06	0.13798	-1.42594e-06	0.13763	-2.75758e-06	0.13695	-5.51261e-06		0.11378	-1.93699e-05	0.1151	-1.55443e-05	0.112	-3.9984e-06	0.11577	-3.11144e-06	0.11363	-5.17632e-06		0.0847	-2.04563e-05	0.08572	-2.20593e-05	0.08835	-9.37267e-06	0.08665	-2.00977e-06	0.0848	-1.16535e-05		0.19787	0.00014017	0.19812	9.29576e-05	0.19779	6.00835e-05
1292.09	85.0161	1292.09	83.0625	1292.09	82.1165	1292.09	85.3239	1292.09	84.2651		0.13648	-4.1696e-06	0.13709	-3.88286e-06	0.13714	-9.57681e-07	0.13681	-1.83106e-06	0.13607	-6.22399e-06		0.11263	-1.84507e-05	0.11385	-1.47286e-05	0.1108	-2.61116e-06	0.11446	-4.20676e-06	0.1125	-5.73706e-06		0.08357	-2.10918e-05	0.08464	-2.2553e-05	0.08729	-9.20934e-06	0.08569	-1.7872e-06	0.08371	-1.16316e-05		0.1985	0.000141402	0.19896	9.33388e-05	0.1984	6.09812e-05
1294.02	84.2066	1294.02	82.2617	1294.02	81.3826	1294.02	84.7627	1294.02	83.5596		0.13568	-4.40269e-06	0.13624	-3.85127e-06	0.13631	-1.29301e-06	0.13567	-1.98097e-06	0.13524	-5.85989e-06		0.11164	-1.93957e-05	0.11298	-1.52581e-05	0.10993	-3.28574e-06	0.11362	-2.90321e-06	0.11156	-5.72839e-06		0.08265	-2.13552e-05	0.08353	-2.28686e-05	0.08596	-8.99862e-06	0.08426	-2.13305e-06	0.08281	-1.14119e-05		0.19913	0.000141024	0.19958	9.37669e-05	0.19924	6.07662e-05
1295.95	83.0627	1295.95	81.1719	1295.95	80.1801	1295.95	83.8269	1295.95	82.5075		0.13454	-4.4389e-06	0.13513	-3.67201e-06	0.1352	-2.01937e-06	0.13481	-1.15415e-06	0.13408	-6.08393e-06		0.11072	-1.85839e-05	0.11203	-1.48829e-05	0.10901	-2.53058e-06	0.11279	-3.59362e-06	0.11061	-6.52775e-06		0.0814	-2.14611e-05	0.08227	-2.30273e-05	0.08492	-9.0699e-06	0.0832	-2.08694e-06	0.08155	-1.15577e-05		0.19997	0.00014212	0.20021	9.42587e-05	0.19986	6.1791e-05
1297.88	81.5067	1297.88	79.6884	1297.88	78.5991	1297.88	82.4827	1297.88	81.0565		0.13365	-5.21553e-06	0.13428	-3.80238e-06	0.13437	-1.75754e-06	0.13393	-2.19802e-06	0.13329	-5.79148e-06		0.10954	-1.92827e-05	0.11084	-1.45228e-05	0.10775	-4.07067e-06	0.11155	-3.49354e-06	0.10941	-6.55985e-06		0.08038	-2.15871e-05	0.08136	-2.27893e-05	0.08385	-9.45404e-06	0.08229	-2.02721e-06	0.08054	-1.19874e-05		0.20056	0.000141422	0.2006	9.25789e-05	0.20048	6.14004e-05
1299.81	79.8275	1299.81	78.0535	1299.81	76.9805	1299.81	80.9484	1299.81	79.4033		0.13286	-4.5632e-06	0.13341	-3.88025e-06	0.13351	-1.2938e-06	0.13288	-1.46636e-06	0.13251	-5.84407e-06		0.10867	-1.90889e-05	0.10997	-1.46066e-05	0.10676	-2.10688e-06	0.1106	-4.1778e-06	0.10852	-6.78603e-06		0.07939	-2.14115e-05	0.08034	-2.30393e-05	0.08256	-8.97736e-06	0.08098	-2.12451e-06	0.07954	-1.19159e-05		0.20053	0.000139556	0.20053	9.06076e-05	0.20039	5.98994e-05
1301.74	78.1971	1301.74	76.5189	1301.74	75.4671	1301.74	79.5411	1301.74	77.872		0.1318	-5.12657e-06	0.1324	-3.87497e-06	0.13246	-7.7157e-07	0.13213	-1.6267e-06	0.1314	-6.05006e-06		0.10771	-1.97893e-05	0.10905	-1.62606e-05	0.10587	-3.66479e-06	0.10972	-3.03959e-06	0.10758	-5.7968e-06		0.07805	-2.18078e-05	0.07901	-2.36498e-05	0.08163	-9.27883e-06	0.07999	-2.20816e-06	0.07823	-1.20479e-05		0.20028	0.000136669	0.20031	8.93305e-05	0.20018	5.83317e-05
1303.66	77.2207	1303.66	75.5218	1303.66	74.5192	1303.66	78.572	1303.66	76.8866		0.131	-4.59185e-06	0.13156	-3.81393e-06	0.13162	-1.28072e-06	0.13126	-1.54237e-06	0.13057	-6.13273e-06		0.10641	-1.98336e-05	0.10778	-1.53592e-05	0.10474	-2.52908e-06	0.10851	-4.10866e-06	0.10632	-6.21073e-06		0.07707	-2.20147e-05	0.07798	-2.36229e-05	0.08058	-9.25137e-06	0.07903	-2.03574e-06	0.07725	-1.16851e-05		0.20001	0.000135797	0.19986	8.77075e-05	0.19992	5.79459e-05
1305.59	76.9677	1305.59	75.2346	1305.59	74.2194	1305.59	78.3797	1305.59	76.5843		0.13009	-5.33208e-06	0.13075	-3.85607e-06	0.13081	-1.56394e-06	0.13012	-2.03289e-06	0.12969	-5.99479e-06		0.10553	-1.98913e-05	0.1068	-1.6279e-05	0.10387	-3.78393e-06	0.10759	-3.15959e-06	0.10542	-6.22538e-06		0.07604	-2.24956e-05	0.07703	-2.38081e-05	0.07929	-8.68863e-06	0.0777	-2.43424e-06	0.07622	-1.21961e-05		0.19955	0.000133687	0.19939	8.57764e-05	0.19934	5.55368e-05
1307.52	77.6425	1307.52	75.7382	1307.52	74.7363	1307.52	78.8799	1307.52	77.0442		0.12895	-4.53355e-06	0.1296	-3.76734e-06	0.12966	-1.63303e-06	0.12925	-1.57442e-06	0.12861	-6.18637e-06		0.10468	-1.93091e-05	0.1059	-1.5216e-05	0.10294	-2.78409e-06	0.10662	-4.39139e-06	0.10454	-6.39428e-06		0.07466	-2.29832e-05	0.07562	-2.41129e-05	0.07832	-9.23906e-06	0.07671	-2.14841e-06	0.07487	-1.24285e-05		0.19859	0.000132233	0.1986	8.506e-05	0.19853	5.54413e-05
1309.45	78.9455	1309.45	76.9476	1309.45	75.9908	1309.45	80.004	1309.45	78.2393		0.12813	-5.05783e-06	0.12877	-3.80261e-06	0.12881	-8.79724e-07	0.12849	-1.78847e-06	0.12777	-5.8918e-06		0.10349	-1.98173e-05	0.10475	-1.60569e-05	0.10172	-3.67999e-06	0.10542	-3.10586e-06	0.10335	-5.82634e-06		0.07371	-2.26393e-05	0.07458	-2.45869e-05	0.07737	-9.93859e-06	0.07567	-2.26687e-06	0.0739	-1.27105e-05		0.1978	0.00013033	0.19775	8.33016e-05	0.19769	5.39272e-05
1311.38	80.5073	1311.38	78.4828	1311.38	77.5087	1311.38	81.4388	1311.38	79.7503		0.12726	-4.64706e-06	0.12789	-3.85274e-06	0.12795	-1.18673e-06	0.1273	-1.79877e-06	0.12682	-6.65914e-06		0.1026	-2.03533e-05	0.10387	-1.50427e-05	0.10087	-2.68429e-06	0.10454	-4.20382e-06	0.10246	-5.96629e-06		0.07275	-2.2865e-05	0.07362	-2.45603e-05	0.07599	-9.66452e-06	0.07432	-2.24636e-06	0.07287	-1.27743e-05		0.19732	0.000128492	0.19714	8.14149e-05	0.19707	5.25897e-05
1313.31	82.3052	1313.31	80.3429	1313.31	79.2554	1313.31	82.9099	1313.31	81.5091		0.12616	-5.19316e-06	0.12669	-3.95494e-06	0.12672	-1.63381e-06	0.12643	-2.06428e-06	0.12573	-5.60145e-06		0.1017	-2.04433e-05	0.10296	-1.60736e-05	0.09992	-3.77191e-06	0.10369	-3.19046e-06	0.10156	-6.28116e-06		0.07147	-2.30205e-05	0.0723	-2.46981e-05	0.0749	-9.81653e-06	0.07337	-2.23732e-06	0.07153	-1.30675e-05		0.1963	0.000123573	0.1963	7.68692e-05	0.1963	4.87022e-05
1315.24	84.1704	1315.24	82.2066	1315.24	81.118	1315.24	84.6357	1315.24	83.3678		0.12538	-4.55732e-06	0.1259	-3.68426e-06	0.12594	-1.36742e-06	0.12562	-1.49016e-06	0.12498	-6.11764e-06		0.1005	-2.04866e-05	0.10177	-1.57966e-05	0.09865	-3.07113e-06	0.10247	-4.37478e-06	0.10038	-5.78541e-06		0.07042	-2.33613e-05	0.07134	-2.44667e-05	0.07393	-9.68398e-06	0.07234	-2.38591e-06	0.07052	-1.28981e-05		0.19545	0.000120467	0.19515	7.41761e-05	0.19543	4.67019e-05
1317.16	85.7769	1317.16	83.7434	1317.16	82.6438	1317.16	86.1579	1317.16	84.9205		0.1245	-5.21492e-06	0.12516	-3.60032e-06	0.1252	-4.87683e-07	0.12451	-1.9941e-06	0.12412	-5.67926e-06		0.0995	-2.02881e-05	0.10091	-1.61162e-05	0.09779	-3.51965e-06	0.10157	-3.32913e-06	0.09934	-5.95888e-06		0.06937	-2.35841e-05	0.07032	-2.4952e-05	0.07262	-9.82473e-06	0.07098	-2.36818e-06	0.06954	-1.3307e-05		0.19457	0.000117422	0.19429	7.02216e-05	0.19425	4.32728e-05
1319.09	87.1864	1319.09	85.0926	1319.09	84.007	1319.09	87.4557	1319.09	86.2886		0.12338	-5.00052e-06	0.12404	-4.03268e-06	0.12407	-1.3752e-06	0.12368	-1.47326e-06	0.12299	-6.15655e-06		0.09859	-2.08259e-05	0.09998	-1.52552e-05	0.09687	-2.86096e-06	0.10067	-4.02332e-06	0.09847	-6.16925e-06		0.06806	-2.39186e-05	0.06901	-2.53573e-05	0.07169	-9.76456e-06	0.06996	-2.30916e-06	0.06817	-1.32451e-05		0.19348	0.000113907	0.19346	6.80474e-05	0.19342	4.15621e-05
1321.02	88.0906	1321.02	86.0494	1321.02	84.9757	1321.02	88.3133	1321.02	87.2833		0.12258	-5.37252e-06	0.12316	-4.15565e-06	0.1232	-1.08361e-06	0.12287	-1.81782e-06	0.12221	-5.53779e-06		0.09748	-2.06883e-05	0.0987	-1.60659e-05	0.09566	-3.38903e-06	0.09933	-3.76074e-06	0.09735	-5.88184e-06		0.06697	-2.40731e-05	0.06799	-2.56295e-05	0.07064	-1.01737e-05	0.069	-2.07881e-06	0.06703	-1.37432e-05		0.19271	0.000111089	0.19245	6.46606e-05	0.19264	3.92371e-05
1322.95	88.5466	1322.95	86.6261	1322.95	85.5495	1322.95	88.824	1322.95	87.8016		0.12179	-4.76079e-06	0.12236	-3.9032e-06	0.1224	-1.54327e-06	0.12182	-1.28537e-06	0.12139	-6.49447e-06		0.09652	-2.1296e-05	0.09782	-1.5296e-05	0.09479	-2.81919e-06	0.09846	-3.79461e-06	0.09641	-6.29275e-06		0.06602	-2.4413e-05	0.06684	-2.58631e-05	0.06929	-9.63083e-06	0.06763	-2.2045e-06	0.06608	-1.33577e-05		0.19197	0.000108718	0.19166	6.33891e-05	0.1916	3.75213e-05
1324.88	88.9466	1324.88	86.9677	1324.88	85.9059	1324.88	89.084	1324.88	88.1424		0.12061	-5.90235e-06	0.12126	-3.96357e-06	0.12132	-5.61202e-07	0.12094	-2.17546e-06	0.12019	-6.06464e-06		0.09561	-2.10021e-05	0.09693	-1.61278e-05	0.09388	-3.42693e-06	0.09765	-2.88976e-06	0.09547	-6.39615e-06		0.06478	-2.4361e-05	0.06556	-2.61165e-05	0.06826	-9.6718e-06	0.06652	-2.5046e-06	0.06484	-1.37559e-05		0.19098	0.000105991	0.19101	6.07357e-05	0.19096	3.56369e-05
1326.81	89.16	1326.81	87.1951	1326.81	86.1103	1326.81	89.2802	1326.81	88.3363		0.11971	-5.15129e-06	0.12041	-3.81676e-06	0.12046	-2.23611e-06	0.12003	-1.84665e-06	0.11937	-6.1226e-06		0.09441	-2.13327e-05	0.09569	-1.59162e-05	0.0926	-3.42756e-06	0.09641	-3.95627e-06	0.09429	-5.95151e-06		0.0637	-2.46528e-05	0.06468	-2.64348e-05	0.06714	-9.68599e-06	0.06556	-2.1187e-06	0.06383	-1.37056e-05		0.19036	0.000104776	0.19006	5.94338e-05	0.19028	3.49938e-05
1328.73	89.1397	1328.73	87.1812	1328.73	86.038	1328.73	89.2403	1328.73	88.3567		0.11895	-5.47147e-06	0.11954	-4.25936e-06	0.11958	-1.36828e-06	0.11895	-1.43367e-06	0.11858	-5.68271e-06		0.09355	-2.09128e-05	0.0948	-1.66502e-05	0.09163	-3.64939e-06	0.09547	-3.54294e-06	0.09341	-6.5229e-06		0.06268	-2.50024e-05	0.06363	-2.65412e-05	0.06584	-9.88104e-06	0.06427	-2.19457e-06	0.06282	-1.37584e-05		0.1896	0.000102672	0.18936	5.68844e-05	0.18932	3.29825e-05
1330.66	88.9511	1330.66	87.0073	1330.66	85.9682	1330.66	89.0381	1330.66	88.175		0.11789	-5.20461e-06	0.11849	-3.49631e-06	0.11854	-1.75464e-06	0.1182	-1.40274e-06	0.11748	-6.45241e-06		0.09257	-2.18914e-05	0.09392	-1.56431e-05	0.09079	-2.58628e-06	0.09461	-4.07379e-06	0.09243	-6.88797e-06		0.06138	-2.52826e-05	0.06227	-2.62877e-05	0.06497	-9.92683e-06	0.0633	-2.19838e-06	0.06152	-1.38774e-05		0.1887	0.000100446	0.18868	5.66415e-05	0.18861	3.24511e-05
1332.59	88.7966	1332.59	86.8247	1332.59	85.734	1332.59	88.7666	1332.59	88.0462		0.11706	-5.86447e-06	0.11763	-4.30533e-06	0.11768	-1.13672e-06	0.11734	-2.4778e-06	0.11667	-6.21646e-06		0.09128	-2.18214e-05	0.09265	-1.6341e-05	0.08963	-3.41368e-06	0.09341	-3.87838e-06	0.09115	-7.04224e-06		0.06043	-2.54732e-05	0.0613	-2.64225e-05	0.06392	-1.06028e-05	0.06229	-2.16547e-06	0.06049	-1.40908e-05		0.18802	9.8813e-05	0.18781	5.40457e-05	0.18794	3.10626e-05
1334.52	88.5149	1334.52	86.5916	1334.52	85.5057	1334.52	88.528	1334.52	87.8189		0.1162	-4.99583e-06	0.11686	-3.87812e-06	0.11689	-1.80839e-06	0.11625	-1.67245e-06	0.11582	-6.34318e-06		0.09042	-2.21497e-05	0.09166	-1.63273e-05	0.08872	-3.24445e-06	0.09242	-4.3222e-06	0.09029	-6.17412e-06		0.05941	-2.55979e-05	0.06034	-2.67266e-05	0.06255	-1.04992e-05	0.06099	-2.08226e-06	0.05941	-1.44465e-05		0.18733	9.7261e-05	0.18712	5.3706e-05	0.18704	3.00624e-05
1336.45	88.0932	1336.45	86.2869	1336.45	85.3208	1336.45	88.317	1336.45	87.4489		0.11506	-5.69247e-06	0.11575	-4.47411e-06	0.11579	-6.54668e-07	0.11537	-1.64494e-06	0.1147	-6.01406e-06		0.08952	-2.17095e-05	0.0908	-1.67517e-05	0.08782	-3.16847e-06	0.0914	-3.55746e-06	0.0894	-6.22835e-06		0.05801	-2.60398e-05	0.0589	-2.71245e-05	0.06159	-1.03219e-05	0.05996	-2.22977e-06	0.05813	-1.4566e-05		0.18641	9.52306e-05	0.18642	5.12976e-05	0.18634	2.81635e-05
1338.38	87.6701	1338.38	85.7271	1338.38	84.9	1338.38	87.7917	1338.38	86.8829		0.1142	-5.2304e-06	0.11489	-4.12624e-06	0.11493	-1.55179e-06	0.11456	-1.40586e-06	0.11381	-6.37996e-06		0.08833	-2.26196e-05	0.08963	-1.63532e-05	0.08658	-3.52932e-06	0.09029	-3.65621e-06	0.08821	-6.28144e-06		0.05707	-2.59587e-05	0.05792	-2.72998e-05	0.06066	-1.04363e-05	0.05887	-2.40308e-06	0.05721	-1.42292e-05		0.18579	9.41464e-05	0.18558	5.08592e-05	0.18569	2.77162e-05
1340.31	87.3349	1340.31	85.3822	1340.31	84.5505	1340.31	87.3812	1340.31	86.5294		0.11333	-5.87718e-06	0.11401	-4.28595e-06	0.11403	-1.30732e-06	0.11336	-2.14629e-06	0.11291	-6.34476e-06		0.08747	-2.1817e-05	0.08872	-1.65409e-05	0.08568	-3.27853e-06	0.08941	-3.69627e-06	0.08735	-6.35829e-06		0.05609	-2.60938e-05	0.05698	-2.73627e-05	0.05927	-1.07221e-05	0.0576	-2.25358e-06	0.05615	-1.44691e-05		0.18522	9.34724e-05	0.18496	4.88076e-05	0.18487	2.60727e-05
1342.23	87.3659	1342.23	85.5712	1342.23	84.6478	1342.23	87.5528	1342.23	86.7834		0.11225	-5.21159e-06	0.1128	-3.96501e-06	0.11285	-1.6405e-06	0.11253	-1.67737e-06	0.11188	-5.97903e-06		0.0865	-2.29089e-05	0.08781	-1.59717e-05	0.08477	-2.80844e-06	0.08854	-4.14799e-06	0.0864	-5.85653e-06		0.05476	-2.65547e-05	0.05564	-2.76577e-05	0.05818	-1.07327e-05	0.05669	-2.28847e-06	0.05483	-1.44132e-05		0.18434	9.11425e-05	0.18429	4.83467e-05	0.18422	2.56318e-05
1344.16	87.6193	1344.16	85.7989	1344.16	84.8998	1344.16	87.6829	1344.16	87.0718		0.11148	-5.62106e-06	0.11202	-4.19413e-06	0.11208	-6.85875e-07	0.11177	-1.5322e-06	0.11112	-6.26158e-06		0.08532	-2.20078e-05	0.08661	-1.638e-05	0.08354	-3.07839e-06	0.08735	-3.6477e-06	0.08518	-6.4655e-06		0.05375	-2.66684e-05	0.05466	-2.7951e-05	0.05724	-1.07514e-05	0.05562	-2.43751e-06	0.0538	-1.49235e-05		0.18368	9.03076e-05	0.18344	4.61504e-05	0.18357	2.48363e-05
1346.09	87.758	1346.09	85.9621	1346.09	84.9713	1346.09	87.8128	1346.09	87.3517		0.11063	-5.48204e-06	0.11129	-3.87464e-06	0.1113	-1.31655e-06	0.11068	-1.96757e-06	0.11027	-6.93203e-06		0.08437	-2.31448e-05	0.08572	-1.62053e-05	0.08266	-3.2213e-06	0.0864	-3.8101e-06	0.0842	-6.18802e-06		0.0527	-2.70768e-05	0.05365	-2.79857e-05	0.05594	-1.07418e-05	0.05429	-2.49589e-06	0.05283	-1.45283e-05		0.18305	8.87762e-05	0.18283	4.59979e-05	0.18277	2.41274e-05
1348.02	87.3838	1348.02	85.6771	1348.02	84.7686	1348.02	87.3094	1348.02	87.0283		0.10949	-5.87421e-06	0.11017	-4.43364e-06	0.11022	-1.11997e-06	0.10984	-1.82619e-06	0.10914	-6.03157e-06		0.08344	-2.23619e-05	0.08481	-1.65776e-05	0.08171	-3.40741e-06	0.08548	-3.06664e-06	0.08332	-6.76274e-06		0.05134	-2.72637e-05	0.05231	-2.8323e-05	0.05495	-1.07591e-05	0.05325	-2.49267e-06	0.05143	-1.51948e-05		0.18222	8.76238e-05	0.18222	4.42489e-05	0.18216	2.29756e-05
1349.95	86.4145	1349.95	84.7573	1349.95	83.9478	1349.95	86.2267	1349.95	86.0431		0.10868	-5.48571e-06	0.10928	-4.02606e-06	0.10935	-1.96377e-06	0.10901	-1.67569e-06	0.1083	-6.20566e-06		0.08228	-2.3616e-05	0.08356	-1.71663e-05	0.08051	-3.6061e-06	0.08419	-3.63684e-06	0.0822	-5.70148e-06		0.05027	-2.75772e-05	0.05125	-2.85158e-05	0.05392	-1.05441e-05	0.05229	-2.48084e-06	0.05036	-1.52837e-05		0.18157	8.61303e-05	0.18134	4.3566e-05	0.18149	2.19054e-05
1351.88	84.955	1351.88	83.386	1351.88	82.6199	1351.88	84.6625	1351.88	84.5378		0.10788	-5.6778e-06	0.10843	-4.33242e-06	0.10849	-1.02148e-06	0.10791	-1.97063e-06	0.10747	-6.05966e-06		0.08134	-2.26093e-05	0.08268	-1.64867e-05	0.07963	-3.00872e-06	0.08331	-3.74019e-06	0.08128	-6.76431e-06		0.04935	-2.76903e-05	0.05016	-2.89481e-05	0.05259	-1.07335e-05	0.05089	-2.51694e-06	0.04943	-1.52998e-05		0.18096	8.52727e-05	0.18075	4.19716e-05	0.18064	2.09865e-05
1353.81	83.1593	1353.81	81.8128	1353.81	81.0445	1353.81	82.8298	1353.81	82.8959		0.10674	-5.58145e-06	0.10735	-3.81009e-06	0.1074	-1.76453e-06	0.10704	-2.36893e-06	0.10634	-6.14172e-06		0.08042	-2.35899e-05	0.08175	-1.64402e-05	0.0787	-3.63484e-06	0.08247	-3.78861e-06	0.08033	-6.39593e-06		0.0481	-2.81448e-05	0.0489	-2.90232e-05	0.05156	-1.08051e-05	0.04985	-2.4353e-06	0.04817	-1.51652e-05		0.18016	8.36305e-05	0.18014	4.17633e-05	0.18006	2.10149e-05
1355.73	81.2866	1355.73	80.1777	1355.73	79.3519	1355.73	80.7683	1355.73	81.0291		0.10585	-5.8011e-06	0.10651	-4.6392e-06	0.10657	-9.02251e-07	0.10618	-2.30397e-06	0.10552	-6.0189e-06		0.07915	-2.29171e-05	0.08051	-1.69244e-05	0.07747	-2.80237e-06	0.08125	-4.24945e-06	0.0791	-6.69435e-06		0.04708	-2.7968e-05	0.04801	-2.89339e-05	0.05049	-1.12346e-05	0.0489	-2.33041e-06	0.04716	-1.54712e-05		0.17949	8.28693e-05	0.17926	3.93016e-05	0.17937	2.03002e-05
1357.66	79.6771	1357.66	78.5921	1357.66	77.9046	1357.66	79.2471	1357.66	79.604		0.1051	-5.09788e-06	0.10564	-3.96086e-06	0.10568	-1.61086e-06	0.10511	-2.69535e-06	0.10473	-6.61045e-06		0.0783	-2.39037e-05	0.07957	-1.72786e-05	0.07643	-3.79354e-06	0.0803	-4.02785e-06	0.07824	-5.90784e-06		0.04605	-2.82451e-05	0.04701	-2.88058e-05	0.04919	-1.07834e-05	0.04761	-2.3914e-06	0.04612	-1.56345e-05		0.17885	8.09649e-05	0.17862	3.93474e-05	0.17856	1.93591e-05
1359.59	78.3424	1359.59	77.3376	1359.59	76.7404	1359.59	77.9121	1359.59	78.3282		0.10402	-5.47724e-06	0.10463	-4.45781e-06	0.10469	-9.92516e-07	0.10434	-2.42733e-06	0.10355	-6.63088e-06		0.07737	-2.32003e-05	0.07868	-1.66439e-05	0.07557	-3.15518e-06	0.0794	-3.63527e-06	0.07729	-6.58698e-06		0.04467	-2.87671e-05	0.04565	-2.90827e-05	0.04829	-1.11365e-05	0.04661	-2.58055e-06	0.04483	-1.56965e-05		0.17801	8.0221e-05	0.17801	3.8111e-05	0.17793	1.89348e-05
1361.52	76.7202	1361.52	75.9227	1361.52	75.3263	1361.52	76.5272	1361.52	77.0446		0.10317	-5.36699e-06	0.10373	-3.82842e-06	0.10381	-1.69005e-06	0.10344	-2.06863e-06	0.10273	-6.79064e-06		0.07609	-2.43125e-05	0.07746	-1.74022e-05	0.07443	-3.97478e-06	0.07824	-3.44213e-06	0.07596	-6.10172e-06		0.0437	-2.8841e-05	0.0446	-2.92973e-05	0.04727	-1.0883e-05	0.0456	-2.31308e-06	0.0438	-1.56828e-05		0.1774	7.84354e-05	0.17719	3.71847e-05	0.17732	1.77216e-05
1363.45	74.5235	1363.45	73.9378	1363.45	73.2771	1363.45	74.6283	1363.45	75.2415		0.10228	-5.8244e-06	0.10293	-4.42701e-06	0.10301	-8.95394e-07	0.10231	-1.37471e-06	0.10189	-6.1011e-06		0.07521	-2.3616e-05	0.07643	-1.71056e-05	0.07349	-3.31318e-06	0.07729	-4.07768e-06	0.07512	-6.55503e-06		0.0427	-2.87854e-05	0.04361	-2.98692e-05	0.0459	-1.1168e-05	0.0443	-2.56393e-06	0.04278	-1.57729e-05		0.17677	7.83116e-05	0.17653	3.57444e-05	0.17644	1.67132e-05
1365.38	73.8204	1365.38	73.2185	1365.38	72.496	1365.38	73.9944	1365.38	74.6491		0.10117	-5.46033e-06	0.10181	-3.66664e-06	0.10188	-1.48683e-06	0.10145	-2.18314e-06	0.1008	-6.6214e-06		0.07433	-2.43294e-05	0.07555	-1.70439e-05	0.07252	-3.99914e-06	0.07625	-4.01829e-06	0.07424	-6.02297e-06		0.04132	-2.97446e-05	0.04222	-3.0286e-05	0.04489	-1.08866e-05	0.04327	-2.55818e-06	0.04146	-1.61474e-05		0.17591	7.61942e-05	0.17586	3.49721e-05	0.17578	1.57248e-05
1367.31	74.2137	1367.31	73.5622	1367.31	72.7295	1367.31	74.1653	1367.31	74.9219		0.10034	-5.86096e-06	0.10098	-4.52966e-06	0.10104	-7.35259e-07	0.10066	-1.26898e-06	0.09993	-6.35798e-06		0.07314	-2.35494e-05	0.07444	-1.66585e-05	0.07136	-2.42768e-06	0.07513	-3.78824e-06	0.07302	-6.81024e-06		0.04038	-3.0155e-05	0.04126	-3.03733e-05	0.04394	-1.11869e-05	0.04223	-2.41853e-06	0.04057	-1.59975e-05		0.17527	7.62799e-05	0.17504	3.3698e-05	0.17515	1.59057e-05
1369.23	75.4283	1369.23	74.7449	1369.23	73.8975	1369.23	75.0605	1369.23	75.9123		0.09947	-5.74905e-06	0.10011	-3.80943e-06	0.10018	-1.24777e-06	0.0995	-2.01987e-06	0.09904	-6.7876e-06		0.07228	-2.43428e-05	0.07353	-1.7208e-05	0.07048	-3.62939e-06	0.07426	-3.60344e-06	0.07215	-5.36419e-06		0.03939	-2.96127e-05	0.04032	-2.99253e-05	0.04259	-1.09748e-05	0.04092	-2.31417e-06	0.03951	-1.62414e-05		0.17469	7.42422e-05	0.17441	3.31909e-05	0.17433	1.48233e-05
1371.16	76.7857	1371.16	75.9528	1371.16	75.0823	1371.16	76.1047	1371.16	77.049		0.09835	-5.82176e-06	0.09891	-4.8484e-06	0.09899	-1.2746e-06	0.09866	-1.71574e-06	0.09795	-6.43031e-06		0.07136	-2.31208e-05	0.07259	-1.70311e-05	0.06954	-3.26947e-06	0.07338	-3.76555e-06	0.07126	-6.4487e-06		0.03806	-2.96747e-05	0.03894	-3.05584e-05	0.04153	-1.16388e-05	0.04004	-2.3518e-06	0.03821	-1.61377e-05		0.17386	7.38112e-05	0.1738	3.20597e-05	0.17373	1.48173e-05
1373.09	78.2456	1373.09	77.2993	1373.09	76.3295	1373.09	77.3955	1373.09	78.1928		0.09758	-5.42561e-06	0.09811	-3.82684e-06	0.09819	-1.10576e-06	0.09783	-1.9306e-06	0.09718	-6.43597e-06		0.07015	-2.40618e-05	0.07147	-1.69598e-05	0.06833	-4.00516e-06	0.07219	-3.50672e-06	0.07002	-6.8119e-06		0.03703	-3.00088e-05	0.03797	-3.05401e-05	0.04059	-1.10302e-05	0.03897	-2.73264e-06	0.03719	-1.6231e-05		0.1732	7.16852e-05	0.17298	3.14184e-05	0.17312	1.33912e-05
1375.02	80.1336	1375.02	78.8601	1375.02	77.9852	1375.02	79.1896	1375.02	79.8212		0.09671	-5.85688e-06	0.09736	-4.34881e-06	0.09743	-9.02617e-07	0.09672	-1.93201e-06	0.09634	-6.20591e-06		0.06915	-2.37548e-05	0.07057	-1.6338e-05	0.06746	-3.0681e-06	0.07128	-3.89312e-06	0.069	-7.35302e-06		0.03603	-3.03116e-05	0.03696	-3.09693e-05	0.03928	-1.12564e-05	0.03767	-2.40546e-06	0.03622	-1.6135e-05		0.17258	7.17614e-05	0.17239	3.01927e-05	0.17232	1.37024e-05
1376.95	81.6302	1376.95	80.1724	1376.95	79.2845	1376.95	80.9421	1376.95	81.3257		0.09556	-5.66901e-06	0.09622	-3.81512e-06	0.09627	-1.33527e-06	0.09588	-1.94554e-06	0.0952	-6.32299e-06		0.06829	-2.47731e-05	0.06962	-1.71405e-05	0.06653	-3.91953e-06	0.07036	-3.90855e-06	0.06816	-5.31507e-06		0.03471	-3.0463e-05	0.03566	-3.09802e-05	0.0383	-1.12323e-05	0.03664	-2.59119e-06	0.03482	-1.61995e-05		0.17179	6.94175e-05	0.17176	2.93192e-05	0.17167	1.22431e-05
1378.88	82.9319	1378.88	81.2748	1378.88	80.2684	1378.88	82.4215	1378.88	82.5606		0.09475	-5.3951e-06	0.09536	-4.40785e-06	0.09541	-1.22226e-06	0.09507	-1.17581e-06	0.09438	-6.47429e-06		0.06718	-2.41397e-05	0.06835	-1.67091e-05	0.06538	-3.13288e-06	0.06902	-4.0852e-06	0.06701	-6.38919e-06		0.03361	-3.07282e-05	0.03462	-3.15893e-05	0.03726	-1.15621e-05	0.03569	-2.33607e-06	0.03375	-1.67686e-05		0.1711	6.92778e-05	0.17084	2.79221e-05	0.17098	1.23368e-05
1380.81	84.1206	1380.81	82.1299	1380.81	81.1191	1380.81	83.7096	1380.81	83.6642		0.09395	-5.31556e-06	0.09451	-3.72271e-06	0.0946	-1.35418e-06	0.09402	-2.22278e-06	0.0936	-6.43278e-06		0.06621	-2.488e-05	0.06749	-1.72441e-05	0.06448	-3.83022e-06	0.06817	-3.18739e-06	0.06608	-6.33771e-06		0.03266	-3.08168e-05	0.03352	-3.10789e-05	0.03593	-1.12377e-05	0.03427	-2.55059e-06	0.03279	-1.65592e-05		0.17048	6.69947e-05	0.17024	2.75456e-05	0.17017	1.09511e-05
1382.73	84.8074	1382.73	82.4797	1382.73	81.6039	1382.73	84.5363	1382.73	84.327		0.09287	-5.41174e-06	0.09345	-4.32132e-06	0.09354	-1.45543e-06	0.09318	-1.74392e-06	0.09243	-7.10699e-06		0.06534	-2.39717e-05	0.06658	-1.66009e-05	0.06351	-3.16841e-06	0.06731	-3.86068e-06	0.06516	-6.84067e-06		0.03141	-3.09265e-05	0.03224	-3.15138e-05	0.03492	-1.14416e-05	0.03324	-2.55584e-06	0.03152	-1.66536e-05		0.16972	6.76957e-05	0.16969	2.69623e-05	0.16961	1.14652e-05
1384.66	85.1621	1384.66	82.6902	1384.66	81.8483	1384.66	85.1969	1384.66	84.7018		0.09197	-5.83548e-06	0.09262	-4.03227e-06	0.09268	-1.4724e-06	0.09226	-2.04528e-06	0.09162	-6.02271e-06		0.06413	-2.44142e-05	0.06541	-1.76479e-05	0.06224	-3.72732e-06	0.06608	-3.77428e-06	0.0639	-5.94946e-06		0.03036	-3.12813e-05	0.03133	-3.13081e-05	0.03387	-1.12484e-05	0.03227	-2.47594e-06	0.03054	-1.66539e-05		0.16905	6.50569e-05	0.16884	2.56071e-05	0.16895	9.40734e-06
1386.59	85.6683	1386.59	83.0553	1386.59	82.0837	1386.59	85.8085	1386.59	85.1473		0.09121	-5.77992e-06	0.09176	-4.69682e-06	0.09179	-8.22362e-07	0.09121	-6.81198e-07	0.09085	-6.41426e-06		0.06324	-2.42744e-05	0.06451	-1.65763e-05	0.06126	-2.94837e-06	0.06515	-4.22235e-06	0.06302	-6.47101e-06		0.0293	-3.15187e-05	0.0303	-3.17159e-05	0.03257	-1.1326e-05	0.03098	-2.46611e-06	0.02951	-1.68413e-05		0.16841	6.52247e-05	0.1682	2.52133e-05	0.16811	1.0333e-05
1388.52	86.9473	1388.52	84.2153	1388.52	83.1207	1388.52	86.9685	1388.52	86.374		0.09009	-6.0372e-06	0.09073	-3.75658e-06	0.09077	-6.57625e-07	0.09045	-1.81519e-06	0.08966	-6.40386e-06		0.06222	-2.50603e-05	0.06358	-1.74929e-05	0.06044	-3.73395e-06	0.06421	-3.70321e-06	0.06208	-6.17637e-06		0.02798	-3.17575e-05	0.02895	-3.18456e-05	0.03165	-1.12516e-05	0.02998	-2.50819e-06	0.02821	-1.67275e-05		0.16761	6.32563e-05	0.16758	2.41103e-05	0.16748	8.91834e-06
1390.45	88.2663	1390.45	85.4704	1390.45	84.4565	1390.45	88.2626	1390.45	87.7065		0.08926	-5.69665e-06	0.08981	-4.81903e-06	0.08989	-1.4523e-06	0.08953	-1.64438e-06	0.08883	-6.82802e-06		0.06096	-2.53819e-05	0.0623	-1.68636e-05	0.05932	-2.88706e-06	0.06301	-4.23728e-06	0.06084	-6.326e-06		0.0271	-3.19496e-05	0.02794	-3.22177e-05	0.03057	-1.1825e-05	0.02898	-2.48511e-06	0.02725	-1.69601e-05		0.16701	6.34754e-05	0.16675	2.30872e-05	0.16687	9.31826e-06
1392.38	89.4484	1392.38	86.5401	1392.38	85.6005	1392.38	89.267	1392.38	88.8055		0.08839	-5.7132e-06	0.08901	-3.87359e-06	0.08907	-1.18361e-06	0.08841	-1.66893e-06	0.08803	-6.06225e-06		0.06008	-2.51429e-05	0.06128	-1.80939e-05	0.05841	-4.15195e-06	0.06209	-3.30756e-06	0.05996	-5.63101e-06		0.02608	-3.19981e-05	0.027	-3.20201e-05	0.02922	-1.15166e-05	0.0277	-2.59469e-06	0.0262	-1.72342e-05		0.16631	6.09348e-05	0.16607	2.19808e-05	0.16598	7.47339e-06
1394.3	90.584	1394.3	87.4721	1394.3	86.5925	1394.3	90.0401	1394.3	89.6081		0.08728	-5.85026e-06	0.08789	-4.46813e-06	0.08794	-1.12708e-06	0.08759	-9.61312e-07	0.08693	-6.54657e-06		0.05922	-2.48214e-05	0.06043	-1.6728e-05	0.05745	-3.14609e-06	0.0611	-3.8407e-06	0.05907	-6.78557e-06		0.02465	-3.26676e-05	0.02561	-3.25236e-05	0.02823	-1.18584e-05	0.0267	-2.56391e-06	0.02486	-1.72602e-05		0.16542	6.06467e-05	0.16541	2.17767e-05	0.16535	7.95193e-06
1396.23	91.2956	1396.23	88.1607	1396.23	87.1997	1396.23	90.6906	1396.23	90.1902		0.08643	-6.01181e-06	0.08708	-4.28248e-06	0.08713	-9.04319e-07	0.08678	-2.20901e-06	0.08603	-6.45396e-06		0.05798	-2.51011e-05	0.0593	-1.76849e-05	0.05623	-3.9382e-06	0.05996	-2.94458e-06	0.05788	-5.9176e-06		0.0237	-3.24393e-05	0.02461	-3.25498e-05	0.02731	-1.12609e-05	0.02564	-2.77061e-06	0.02393	-1.73509e-05		0.16483	5.91066e-05	0.16464	2.08359e-05	0.16475	6.71148e-06
1398.16	91.5102	1398.16	88.4243	1398.16	87.3592	1398.16	91.1926	1398.16	90.4523		0.08558	-6.03128e-06	0.08622	-4.6502e-06	0.08625	-1.37192e-06	0.08558	-1.36674e-06	0.08511	-6.55277e-06		0.05707	-2.56554e-05	0.0584	-1.6648e-05	0.05531	-3.05594e-06	0.05907	-4.25043e-06	0.05698	-6.55578e-06		0.02271	-3.24172e-05	0.02365	-3.28254e-05	0.02597	-1.17805e-05	0.02433	-2.44074e-06	0.02287	-1.73952e-05		0.16425	5.93851e-05	0.164	2.01356e-05	0.16393	7.02527e-06
1400.09	91.5861	1400.09	88.5507	1400.09	87.6401	1400.09	91.2607	1400.09	90.6721		0.08442	-6.06095e-06	0.08501	-4.34417e-06	0.08505	-1.29925e-06	0.08473	-1.61726e-06	0.08404	-6.03985e-06		0.05614	-2.55611e-05	0.05745	-1.77304e-05	0.05443	-4.01323e-06	0.0582	-3.47568e-06	0.05605	-6.16281e-06		0.0214	-3.25537e-05	0.02225	-3.28178e-05	0.02486	-1.17048e-05	0.02342	-2.43376e-06	0.02151	-1.74928e-05		0.16343	5.71442e-05	0.1634	1.89115e-05	0.16333	5.79871e-06
1402.02	91.6229	1402.02	88.6474	1402.02	87.8333	1402.02	91.4658	1402.02	90.8556		0.08366	-5.64922e-06	0.08419	-4.67531e-06	0.08425	-1.23159e-06	0.08391	-1.22376e-06	0.08327	-6.17535e-06		0.05495	-2.57672e-05	0.05624	-1.70232e-05	0.05324	-3.14164e-06	0.05698	-4.16233e-06	0.05483	-6.52194e-06		0.02041	-3.29585e-05	0.02126	-3.36858e-05	0.02392	-1.21032e-05	0.02236	-2.79634e-06	0.02053	-1.75431e-05		0.16281	5.74682e-05	0.1626	1.84786e-05	0.16273	6.20981e-06
1403.95	91.5014	1403.95	88.535	1403.95	87.7367	1403.95	91.3348	1403.95	90.6345		0.0828	-6.01075e-06	0.08345	-4.32454e-06	0.0835	-1.07965e-06	0.08282	-2.69395e-06	0.08246	-6.41387e-06		0.05401	-2.54873e-05	0.05536	-1.78124e-05	0.05238	-3.65152e-06	0.05604	-3.41911e-06	0.05383	-6.3199e-06		0.01937	-3.3149e-05	0.02031	-3.32909e-05	0.02258	-1.1733e-05	0.02098	-2.5185e-06	0.01958	-1.76829e-05		0.16218	5.56046e-05	0.16198	1.72127e-05	0.16188	4.52304e-06
1405.88	91.3082	1405.88	88.3762	1405.88	87.5069	1405.88	91.0455	1405.88	90.3827		0.0817	-5.95283e-06	0.08236	-4.5275e-06	0.08242	-1.59617e-06	0.08202	-1.80135e-06	0.08135	-6.32996e-06		0.05317	-2.58643e-05	0.05444	-1.71599e-05	0.05142	-3.35426e-06	0.05512	-3.94317e-06	0.05301	-6.34417e-06		0.01801	-3.3781e-05	0.01903	-3.35135e-05	0.02161	-1.2093e-05	0.01999	-2.29025e-06	0.01819	-1.80175e-05		0.16136	5.57111e-05	0.16134	1.75321e-05	0.16123	5.20739e-06
1407.8	90.9926	1407.8	88.2224	1407.8	87.3129	1407.8	90.9648	1407.8	90.0892		0.08087	-6.17747e-06	0.0815	-4.28986e-06	0.08158	-1.00304e-06	0.0812	-2.3461e-06	0.0805	-6.5328e-06		0.05201	-2.5459e-05	0.05325	-1.7918e-05	0.05017	-3.70309e-06	0.05383	-3.54112e-06	0.05192	-6.28402e-06		0.01691	-3.38432e-05	0.01795	-3.34204e-05	0.02059	-1.18058e-05	0.01904	-2.61945e-06	0.01705	-1.81655e-05		0.16072	5.37858e-05	0.16047	1.60309e-05	0.16059	3.9099e-06
1409.73	90.7889	1409.73	87.9546	1409.73	87.0326	1409.73	90.8175	1409.73	89.8267		0.08009	-5.71989e-06	0.08066	-4.7312e-06	0.08074	-1.19292e-06	0.08014	-1.22917e-06	0.07974	-6.35886e-06		0.05105	-2.62219e-05	0.0524	-1.7368e-05	0.04925	-3.36954e-06	0.05299	-4.12615e-06	0.05097	-6.65816e-06		0.01594	-3.41463e-05	0.01684	-3.42104e-05	0.01929	-1.19677e-05	0.01764	-2.82725e-06	0.01607	-1.81397e-05		0.16008	5.34349e-05	0.15988	1.59421e-05	0.15977	4.13452e-06
1411.66	90.6239	1411.66	87.7546	1411.66	86.8794	1411.66	90.6113	1411.66	89.6189		0.07898	-6.32837e-06	0.07961	-4.29108e-06	0.07965	-9.17222e-07	0.07928	-1.82346e-06	0.07852	-6.8647e-06		0.0501	-2.60796e-05	0.05144	-1.78438e-05	0.04837	-4.20777e-06	0.05219	-3.27347e-06	0.05001	-6.31339e-06		0.0147	-3.45922e-05	0.01551	-3.41503e-05	0.01827	-1.16548e-05	0.01652	-2.8227e-06	0.01484	-1.7985e-05		0.1593	5.2352e-05	0.1593	1.47587e-05	0.1592	3.01984e-06
1413.59	90.569	1413.59	87.7899	1413.59	86.9393	1413.59	90.6742	1413.59	89.6106		0.07805	-6.09078e-06	0.0787	-4.58719e-06	0.07879	-1.39582e-06	0.07835	-1.08901e-06	0.0777	-6.61216e-06		0.04884	-2.65164e-05	0.05021	-1.77328e-05	0.04712	-3.70964e-06	0.05096	-4.56657e-06	0.04875	-6.20093e-06		0.01371	-3.44921e-05	0.01462	-3.45308e-05	0.01719	-1.21332e-05	0.01555	-2.30353e-06	0.01387	-1.82279e-05		0.15865	5.20155e-05	0.15847	1.44475e-05	0.15857	3.38749e-06
1415.52	90.7433	1415.52	87.909	1415.52	87.1075	1415.52	90.9106	1415.52	89.6819		0.07725	-6.40909e-06	0.0778	-4.43395e-06	0.07788	-9.69907e-07	0.0773	-1.89248e-06	0.07692	-6.36894e-06		0.04799	-2.60124e-05	0.04928	-1.8084e-05	0.04614	-4.07087e-06	0.04999	-3.70621e-06	0.0479	-6.05622e-06		0.01269	-3.44703e-05	0.01364	-3.40334e-05	0.01584	-1.1921e-05	0.01428	-2.66339e-06	0.01282	-1.8355e-05		0.15806	5.08834e-05	0.15781	1.30227e-05	0.15773	2.17738e-06
1417.45	91.0074	1417.45	88.2027	1417.45	87.3518	1417.45	91.0089	1417.45	89.8071		0.07622	-5.62253e-06	0.07684	-3.8938e-06	0.07686	-8.97552e-07	0.07654	-1.57445e-06	0.07576	-6.99977e-06		0.04702	-2.67466e-05	0.04835	-1.73649e-05	0.0453	-2.8587e-06	0.04907	-4.27576e-06	0.04695	-5.97803e-06		0.01135	-3.47177e-05	0.01231	-3.48176e-05	0.01492	-1.20251e-05	0.01332	-2.60985e-06	0.01153	-1.83985e-05		0.15718	4.97072e-05	0.15717	1.34029e-05	0.15707	2.51623e-06
1419.38	91.0212	1419.38	88.372	1419.38	87.2871	1419.38	90.9305	1419.38	89.9244		0.07538	-6.30065e-06	0.07601	-4.43888e-06	0.07605	-1.01024e-06	0.07564	-2.77916e-06	0.07492	-6.22285e-06		0.0458	-2.63302e-05	0.04712	-1.76741e-05	0.04411	-3.65505e-06	0.0479	-3.19842e-06	0.0457	-6.89085e-06		0.01043	-3.47848e-05	0.0113	-3.44355e-05	0.01392	-1.18021e-05	0.0123	-2.69425e-06	0.01059	-1.82914e-05		0.1566	4.88919e-05	0.15636	1.21216e-05	0.15648	1.79121e-06
1421.3	91.0881	1421.3	88.3246	1421.3	87.4717	1421.3	91.0396	1421.3	90.1993		0.07451	-5.77604e-06	0.07517	-4.61249e-06	0.0752	-1.74033e-06	0.07455	-1.91356e-06	0.07415	-6.44355e-06		0.04493	-2.69495e-05	0.04615	-1.74016e-05	0.04318	-3.56082e-06	0.04694	-4.35631e-06	0.04484	-6.08751e-06		0.0094	-3.51279e-05	0.01036	-3.48849e-05	0.01259	-1.20691e-05	0.01102	-2.48649e-06	0.00954	-1.84814e-05		0.15594	4.85105e-05	0.1557	1.18955e-05	0.15559	1.80041e-06
1423.23	90.7664	1423.23	87.9675	1423.23	87.2304	1423.23	90.8088	1423.23	89.9683		0.07341	-6.53976e-06	0.07402	-4.34736e-06	0.0741	-4.4031e-07	0.07371	-2.51892e-06	0.07303	-6.64618e-06		0.04408	-2.60504e-05	0.0453	-1.7971e-05	0.04224	-3.80158e-06	0.04596	-3.27373e-06	0.04392	-6.34748e-06		0.00799	-3.57167e-05	0.00892	-3.53991e-05	0.01161	-1.17917e-05	0.01008	-2.60013e-06	0.00817	-1.87641e-05		0.15502	4.66677e-05	0.15502	1.0159e-05	0.15495	7.46981e-07
1425.16	89.9394	1425.16	87.1771	1425.16	86.432	1425.16	89.9151	1425.16	89.1885		0.07256	-6.07777e-06	0.07319	-4.08258e-06	0.07328	-1.17528e-06	0.0729	-1.76735e-06	0.07212	-6.9059e-06		0.04282	-2.72823e-05	0.04419	-1.71093e-05	0.04108	-3.74781e-06	0.04484	-3.95189e-06	0.04265	-6.09976e-06		0.00707	-3.57538e-05	0.0079	-3.56932e-05	0.0107	-1.20647e-05	0.00902	-2.66819e-06	0.00726	-1.87037e-05		0.15443	4.65585e-05	0.15426	1.07716e-05	0.15436	1.09141e-06
1427.09	89.1152	1427.09	86.3631	1427.09	85.6751	1427.09	89.2312	1427.09	88.3516		0.07165	-6.75131e-06	0.07229	-4.19971e-06	0.07234	-1.20005e-06	0.07169	-1.96595e-06	0.0712	-6.1275e-06		0.04191	-2.64661e-05	0.04325	-1.80399e-05	0.04019	-3.60434e-06	0.04392	-3.48428e-06	0.04179	-6.52659e-06		0.0061	-3.55562e-05	0.00699	-3.51837e-05	0.00934	-1.19882e-05	0.00762	-2.62249e-06	0.00622	-1.89268e-05		0.1539	4.60588e-05	0.15365	9.44583e-06	0.15354	-2.41609e-07
1429.02	87.8628	1429.02	85.2508	1429.02	84.4616	1429.02	87.9287	1429.02	87.1078		0.07058	-5.57347e-06	0.0711	-4.30114e-06	0.07114	-1.2926e-06	0.07084	-1.41537e-06	0.07016	-6.6546e-06		0.04101	-2.73423e-05	0.04227	-1.73862e-05	0.03927	-3.34422e-06	0.04298	-4.33742e-06	0.0409	-6.04997e-06		0.00468	-3.60773e-05	0.00564	-3.57603e-05	0.00818	-1.25545e-05	0.00671	-2.42686e-06	0.00486	-1.89376e-05		0.15304	4.51398e-05	0.15304	9.50495e-06	0.15292	1.51267e-07
1430.95	86.2943	1430.95	83.8962	1430.95	83.0174	1430.95	86.4578	1430.95	85.6183		0.06978	-6.29342e-06	0.07033	-4.21036e-06	0.07039	-7.5218e-07	0.07004	-2.07577e-06	0.06938	-6.22602e-06		0.03984	-2.67746e-05	0.04108	-1.78168e-05	0.03807	-3.36509e-06	0.04178	-3.32677e-06	0.03975	-6.38668e-06		0.0037	-3.61638e-05	0.00461	-3.5896e-05	0.00725	-1.1688e-05	0.00566	-2.86127e-06	0.00388	-1.92944e-05		0.15242	4.40616e-05	0.15219	7.70783e-06	0.15231	-2.815e-07
1432.87	85.454	1432.87	83.0306	1432.87	82.2241	1432.87	85.5615	1432.87	84.7792		0.06888	-6.0633e-06	0.06955	-4.08863e-06	0.06962	-1.66716e-06	0.06895	-1.90777e-06	0.06857	-6.61172e-06		0.03885	-2.77544e-05	0.04022	-1.75687e-05	0.0372	-3.52184e-06	0.04091	-3.97433e-06	0.03872	-6.41118e-06		0.00273	-3.66704e-05	0.00362	-3.63311e-05	0.00599	-1.23178e-05	0.00432	-2.74731e-06	0.00286	-1.91072e-05		0.15179	4.34549e-05	0.15158	8.13504e-06	0.15151	-5.0788e-07
1434.8	84.992	1434.8	82.4707	1434.8	81.7521	1434.8	85.1766	1434.8	84.3028		0.06782	-6.00316e-06	0.06844	-4.42943e-06	0.06852	-1.06109e-06	0.06816	-1.78742e-06	0.06749	-6.96056e-06		0.03801	-2.69235e-05	0.03931	-1.7892e-05	0.03621	-3.90202e-06	0.04003	-3.40564e-06	0.03789	-6.63569e-06		0.00133	-3.68078e-05	0.00234	-3.63921e-05	0.00498	-1.20545e-05	0.00333	-2.76445e-06	0.00144	-1.94019e-05		0.15094	4.19366e-05	0.15093	6.58177e-06	0.15085	-1.80389e-06
1436.73	84.7111	1436.73	82.2349	1436.73	81.3662	1436.73	84.8166	1436.73	84.0333		0.06703	-5.36439e-06	0.0676	-4.20474e-06	0.06766	-1.25269e-06	0.06736	-1.68514e-06	0.0666	-7.35676e-06		0.03684	-2.7655e-05	0.03807	-1.76249e-05	0.03498	-3.95427e-06	0.03873	-4.01431e-06	0.03671	-6.26288e-06		0.000193278	-3.74881e-05	0.00126	-3.68248e-05	0.00396	-1.23072e-05	0.00234	-2.52286e-06	0.000345866	-1.90944e-05		0.15029	4.12632e-05	0.15004	6.25807e-06	0.15019	-1.71394e-06
1438.66	84.7158	1438.66	82.4241	1438.66	81.5154	1438.66	84.9557	1438.66	84.2617		0.06621	-6.24068e-06	0.06676	-4.23346e-06	0.0668	-7.9061e-07	0.06618	-1.64239e-06	0.06577	-6.16276e-06		0.03584	-2.76548e-05	0.03722	-1.73905e-05	0.0341	-3.57052e-06	0.03789	-3.2967e-06	0.03577	-6.88344e-06		-0.000691732	-3.74304e-05	0.000132243	-3.67395e-05	0.00261	-1.19622e-05	0.0009257	-2.81378e-06				0.14968	4.11251e-05	0.14945	5.19984e-06	0.14937	-1.78552e-06
1440.59	84.5447	1440.59	82.3218	1440.59	81.502	1440.59	84.9696	1440.59	84.2782		0.06506	-5.74811e-06	0.06568	-4.35097e-06	0.0657	-1.4136e-06	0.06533	-1.98688e-06	0.06462	-6.40042e-06		0.03491	-2.8043e-05	0.03626	-1.74252e-05	0.03321	-3.74378e-06	0.03702	-3.6482e-06	0.03485	-6.03225e-06		-0.000722249	-3.57762e-05	-0.000813802	-3.68633e-05	0.00156	-1.25948e-05	-0.000142415	-2.69846e-06				0.14891	4.00096e-05	0.14887	5.53731e-06	0.1488	-1.55406e-06
1442.52	83.7205	1442.52	81.5803	1442.52	80.7925	1442.52	84.2378	1442.52	83.5591		0.06417	-6.66321e-06	0.06483	-4.65638e-06	0.06488	-8.47871e-07	0.06446	-1.91448e-06	0.0638	-6.40714e-06		0.03374	-2.73906e-05	0.03503	-1.74989e-05	0.03195	-3.46387e-06	0.03577	-4.11493e-06	0.03363	-6.92997e-06						0.000467936	-1.23368e-05						0.14823	3.92432e-05	0.148	3.75645e-06	0.14814	-2.77718e-06
1444.44	82.502	1444.44	80.4735	1444.44	79.6733	1444.44	83.1007	1444.44	82.313		0.06337	-5.75797e-06	0.06395	-4.43874e-06	0.06402	-1.69494e-06	0.06337	-2.6903e-06	0.06302	-6.55463e-06		0.03288	-2.80456e-05	0.03413	-1.77485e-05	0.03095	-4.14686e-06	0.03485	-3.4715e-06	0.03273	-6.24821e-06						-0.000813802	-1.23804e-05						0.14761	3.84079e-05	0.14738	4.29838e-06	0.14734	-2.61606e-06
1446.37	81.7122	1446.37	79.661	1446.37	78.8439	1446.37	82.3205	1446.37	81.4206		0.0623	-6.34336e-06	0.0629	-4.30361e-06	0.06295	-8.39477e-07	0.06261	-1.66577e-06	0.06192	-6.36949e-06		0.0319	-2.73576e-05	0.03325	-1.76663e-05	0.03006	-3.38797e-06	0.03396	-3.19755e-06	0.03178	-6.93123e-06													0.14678	3.76234e-05	0.14676	3.16291e-06	0.14666	-3.38152e-06
1448.3	81.6605	1448.3	79.605	1448.3	78.6529	1448.3	82.1881	1448.3	81.3619		0.06151	-5.73773e-06	0.06204	-4.18679e-06	0.06209	-1.9041e-06	0.06176	-2.19511e-06	0.06109	-6.58788e-06		0.03063	-2.79385e-05	0.032	-1.77257e-05	0.02891	-3.84487e-06	0.03274	-3.90393e-06	0.03054	-6.05594e-06													0.14617	3.67306e-05	0.14592	3.1169e-06	0.14603	-3.26203e-06
1450.23	82.0108	1450.23	79.8578	1450.23	78.9465	1450.23	82.6408	1450.23	81.7277		0.06064	-6.48762e-06	0.06126	-4.39797e-06	0.06129	-8.07241e-07	0.06065	-1.87764e-06	0.06023	-6.3733e-06		0.02969	-2.74528e-05	0.03098	-1.78305e-05	0.02807	-3.31217e-06	0.03178	-3.98492e-06	0.02965	-6.96868e-06													0.14552	3.61859e-05	0.14526	1.64277e-06	0.14517	-4.11044e-06
1452.16	82.1744	1452.16	79.9706	1452.16	79.0635	1452.16	82.9069	1452.16	81.851		0.05949	-5.77449e-06	0.06012	-4.24964e-06	0.06016	-1.53042e-06	0.05977	-2.12707e-06	0.05912	-6.6337e-06		0.02883	-2.84323e-05	0.03007	-1.77663e-05	0.02713	-3.88986e-06	0.0308	-4.09103e-06	0.02877	-6.10087e-06													0.14462	3.48389e-05	0.14461	1.65415e-06	0.14453	-4.27072e-06
1454.09	82.2513	1454.09	79.9707	1454.09	79.0685	1454.09	82.9772	1454.09	81.8486		0.05867	-6.5154e-06	0.05929	-4.45484e-06	0.05937	-1.10611e-06	0.05898	-1.46355e-06	0.05829	-6.41891e-06		0.02766	-2.77656e-05	0.02894	-1.74669e-05	0.02591	-3.27628e-06	0.02965	-3.66502e-06	0.0276	-6.68053e-06													0.14401	3.45082e-05	0.14381	5.44851e-07	0.14393	-4.44514e-06
1456.02	81.9626	1456.02	79.5386	1456.02	78.6534	1456.02	82.5469	1456.02	81.4848		0.05777	-6.05477e-06	0.05845	-3.93804e-06	0.05854	-1.69203e-06	0.05782	-2.15666e-06	0.05736	-7.15141e-06		0.02679	-2.81508e-05	0.02807	-1.76437e-05	0.02507	-3.51575e-06	0.02876	-3.61975e-06	0.02671	-5.60932e-06													0.14344	3.35098e-05	0.1432	7.0954e-07	0.14315	-4.33352e-06
1457.94	80.602	1457.94	78.4182	1457.94	77.171	1457.94	81.283	1457.94	80.48		0.05666	-6.49565e-06	0.05723	-4.84825e-06	0.05729	-1.49073e-06	0.05697	-1.71198e-06	0.0563	-6.19553e-06		0.0259	-2.7433e-05	0.02715	-1.78021e-05	0.02416	-3.43278e-06	0.02791	-3.93524e-06	0.02581	-7.14698e-06													0.14264	3.32602e-05	0.14259	-4.90714e-07	0.14252	-4.42739e-06
1459.87	80.197	1459.87	78.1576	1459.87	77.061	1459.87	81.3627	1459.87	80.3048		0.05591	-5.57568e-06	0.05643	-4.22091e-06	0.05649	-1.71767e-06	0.05617	-1.73495e-06	0.05552	-6.47691e-06		0.02472	-2.84746e-05	0.02597	-1.78455e-05	0.02289	-3.97474e-06	0.02671	-3.42161e-06	0.02461	-6.66691e-06													0.14201	3.2075e-05	0.14175	-1.94224e-07	0.14187	-5.45481e-06
1461.8	80.2124	1461.8	78.1606	1461.8	77.2268	1461.8	81.5111	1461.8	80.3533		0.05503	-6.47447e-06	0.05569	-4.53103e-06	0.05576	-8.91559e-07	0.05503	-1.80432e-06	0.05465	-6.47679e-06		0.02371	-2.83413e-05	0.02513	-1.75953e-05	0.02205	-2.78762e-06	0.02581	-3.5844e-06	0.02356	-7.69696e-06													0.14132	3.18721e-05	0.14112	-1.62255e-06	0.14105	-5.00833e-06
1463.73	80.1084	1463.73	78.0869	1463.73	77.1392	1463.73	81.3224	1463.73	80.2129		0.05394	-5.88094e-06	0.05456	-4.34207e-06	0.05463	-1.10119e-06	0.05422	-2.09718e-06	0.05354	-6.82811e-06		0.02282	-2.90449e-05	0.02416	-1.75914e-05	0.02112	-4.20628e-06	0.02492	-3.70986e-06	0.02272	-6.05912e-06													0.1405	3.03436e-05	0.14048	-1.76034e-06	0.14042	-5.28659e-06
1465.66	80.0793	1465.66	78.2093	1465.66	77.1467	1465.66	81.1232	1465.66	80.3027		0.05316	-6.4701e-06	0.0537	-4.58539e-06	0.05376	-9.90096e-07	0.05341	-1.82776e-06	0.05274	-5.93604e-06		0.0217	-2.86278e-05	0.02292	-1.75922e-05	0.01987	-3.36325e-06	0.02357	-4.31793e-06	0.0216	-6.62992e-06													0.1399	3.03054e-05	0.13961	-2.97989e-06	0.13976	-5.61891e-06
1467.59	80.5175	1467.59	78.6773	1467.59	77.6486	1467.59	81.4725	1467.59	80.7451		0.05237	-6.05243e-06	0.0529	-4.22264e-06	0.05297	-1.27301e-06	0.05237	-2.15563e-06	0.05194	-6.48121e-06		0.02075	-2.9168e-05	0.02207	-1.75884e-05	0.01903	-4.00158e-06	0.02271	-3.42225e-06	0.02064	-6.26152e-06													0.13926	2.87602e-05	0.13905	-2.48131e-06	0.13898	-5.75366e-06
1469.52	81.1158	1469.52	79.1767	1469.52	78.2572	1469.52	81.8829	1469.52	81.2036		0.0512	-6.80007e-06	0.05182	-4.7997e-06	0.05188	-1.42663e-06	0.05151	-1.80363e-06	0.05074	-6.28402e-06		0.01981	-2.84847e-05	0.02115	-1.77235e-05	0.01816	-2.92815e-06	0.02189	-3.48818e-06	0.01971	-6.99637e-06													0.1385	2.90149e-05	0.1385	-2.94845e-06	0.13842	-5.4197e-06
1471.44	81.5155	1471.44	79.4525	1471.44	78.5349	1471.44	82.1077	1471.44	81.4075		0.05026	-6.62168e-06	0.05092	-4.42214e-06	0.05098	-1.5848e-06	0.05057	-2.12682e-06	0.0499	-6.98636e-06		0.0186	-2.89778e-05	0.0199	-1.78339e-05	0.01686	-4.57212e-06	0.02064	-3.68501e-06	0.0185	-6.13179e-06													0.13783	2.7524e-05	0.13763	-3.75971e-06	0.13773	-6.84321e-06
1473.37	81.6135	1473.37	79.5157	1473.37	78.3675	1473.37	81.8829	1473.37	81.48		0.04948	-6.43103e-06	0.05006	-4.61368e-06	0.0501	-6.70944e-07	0.04949	-1.10542e-06	0.04911	-5.74758e-06		0.01772	-2.88614e-05	0.01902	-1.70692e-05	0.0158	-3.35667e-06	0.01972	-4.22734e-06	0.01764	-6.74876e-06													0.13721	2.75147e-05	0.13697	-4.39144e-06	0.1369	-6.18915e-06
1475.3	81.6077	1475.3	79.5194	1475.3	78.5101	1475.3	81.8545	1475.3	81.5508		0.04841	-6.05128e-06	0.04903	-3.85113e-06	0.04907	-8.75265e-07	0.04873	-1.98306e-06	0.048	-6.71252e-06		0.01676	-2.91969e-05	0.01814	-1.78298e-05	0.01496	-3.74155e-06	0.01882	-3.35932e-06	0.01666	-6.1022e-06													0.13635	2.6076e-05	0.13632	-5.01539e-06	0.13625	-7.20786e-06
1477.23	81.3102	1477.23	79.3524	1477.23	78.4683	1477.23	81.6227	1477.23	81.4372		0.04763	-6.31e-06	0.04814	-4.87385e-06	0.04823	-8.31778e-07	0.04788	-1.92368e-06	0.04721	-6.03213e-06		0.0155	-2.94671e-05	0.01686	-1.71627e-05	0.01382	-3.0038e-06	0.01763	-4.27566e-06	0.01541	-6.5488e-06													0.13575	2.61267e-05	0.13551	-5.81259e-06	0.13566	-6.75545e-06
1479.16	81.0071	1479.16	79.1659	1479.16	78.2375	1479.16	81.4211	1479.16	81.2378		0.04679	-5.83484e-06	0.04734	-4.17576e-06	0.04742	-1.42683e-06	0.04678	-2.23823e-06	0.04637	-7.0729e-06		0.01463	-2.89359e-05	0.01585	-1.83634e-05	0.01293	-4.14249e-06	0.01665	-3.56825e-06	0.01454	-5.86709e-06													0.13512	2.41531e-05	0.13487	-5.81147e-06	0.13479	-7.54242e-06
1481.09	80.4653	1481.09	78.7438	1481.09	77.8662	1481.09	81.006	1481.09	80.9856		0.0456	-6.48168e-06	0.04627	-4.38183e-06	0.04628	-1.52821e-06	0.0459	-1.76933e-06	0.04525	-6.21179e-06		0.01375	-2.88434e-05	0.01503	-1.71468e-05	0.012	-3.31434e-06	0.01567	-4.18505e-06	0.01364	-7.04908e-06													0.13423	2.43638e-05	0.13421	-6.46975e-06	0.13414	-7.13384e-06
1483.02	79.933	1483.02	78.2174	1483.02	77.3331	1483.02	80.3663	1483.02	80.4954		0.04473	-6.05598e-06	0.04544	-4.08102e-06	0.04544	-1.02991e-06	0.0451	-1.92096e-06	0.04436	-6.88614e-06		0.01255	-2.90622e-05	0.01384	-1.85508e-05	0.01077	-3.9951e-06	0.01455	-3.02974e-06	0.01244	-6.62834e-06													0.13365	2.28538e-05	0.13342	-6.68876e-06	0.13353	-8.22792e-06
1484.94	79.7359	1484.94	77.9664	1484.94	77.0209	1484.94	80.1975	1484.94	80.2487		0.04383	-6.84146e-06	0.04451	-4.97967e-06	0.04457	-6.89732e-07	0.04391	-1.45024e-06	0.04344	-6.4101e-06		0.01166	-2.92692e-05	0.01292	-1.73063e-05	0.00991	-3.43254e-06	0.01364	-4.42973e-06	0.01157	-7.27217e-06													0.13307	2.37164e-05	0.1328	-7.22312e-06	0.13271	-7.62058e-06
1486.87	79.48	1486.87	77.4825	1486.87	76.423	1486.87	79.9884	1486.87	80.0102		0.04274	-6.19141e-06	0.04328	-4.17251e-06	0.04336	-1.30404e-06	0.04306	-2.1405e-06	0.04238	-6.28648e-06		0.01069	-2.95471e-05	0.01199	-1.7931e-05	0.00904	-4.04387e-06	0.01277	-3.78625e-06	0.01067	-6.00707e-06													0.13217	2.14145e-05	0.13217	-8.15995e-06	0.13205	-8.83561e-06
1488.8	79.218	1488.8	76.8905	1488.8	75.8721	1488.8	79.572	1488.8	79.6018		0.04198	-6.37335e-06	0.04253	-4.55875e-06	0.04258	-9.25427e-07	0.04226	-1.24593e-06	0.04162	-6.01329e-06		0.00951	-2.98014e-05	0.01079	-1.74291e-05	0.00778	-3.7333e-06	0.01158	-4.33578e-06	0.00945	-6.45674e-06													0.13153	2.17091e-05	0.13133	-8.50897e-06	0.13145	-7.55563e-06
1490.73	78.3242	1490.73	75.8066	1490.73	74.7483	1490.73	79.0522	1490.73	78.9304		0.04118	-6.1921e-06	0.0418	-3.69299e-06	0.04184	-6.02001e-07	0.04121	-2.37987e-06	0.04083	-6.42981e-06		0.00857	-2.97014e-05	0.00992	-1.79796e-05	0.0069	-3.65425e-06	0.01066	-3.64153e-06	0.00843	-6.11282e-06													0.13089	1.96946e-05	0.13072	-8.83344e-06	0.13067	-8.50764e-06
1492.66	77.9825	1492.66	75.1609	1492.66	74.1548	1492.66	78.901	1492.66	78.6874		0.04007	-6.43534e-06	0.04069	-4.9965e-06	0.04078	-1.23184e-06	0.04038	-1.49421e-06	0.03967	-6.46821e-06		0.00768	-2.97761e-05	0.00901	-1.73884e-05	0.00597	-3.0625e-06	0.00975	-4.17285e-06	0.00756	-6.91846e-06													0.13014	2.04322e-05	0.13012	-8.68127e-06	0.13006	-8.20739e-06
1494.59	77.5298	1494.59	74.4276	1494.59	73.5418	1494.59	78.6742	1494.59	78.1468		0.03922	-6.23535e-06	0.03984	-3.95132e-06	0.03989	-9.24735e-07	0.03953	-2.44854e-06	0.0388	-6.59406e-06		0.00657	-2.90421e-05	0.00778	-1.83065e-05	0.00476	-3.52362e-06	0.00844	-3.45498e-06	0.00641	-5.82295e-06													0.12949	1.86054e-05	0.12924	-9.85693e-06	0.12938	-9.83465e-06
1496.52	76.3153	1496.52	73.0783	1496.52	72.1395	1496.52	77.7168	1496.52	76.9678		0.03838	-6.12585e-06	0.03899	-4.43409e-06	0.03903	-1.61775e-06	0.03844	-1.15858e-06	0.038	-6.21223e-06		0.00559	-3.00846e-05	0.00692	-1.69224e-05	0.00384	-3.50375e-06	0.00755	-3.89611e-06	0.00552	-6.86425e-06													0.12887	1.91061e-05	0.12866	-9.86942e-06	0.12855	-8.77146e-06
1498.44	75.041	1498.44	71.7919	1498.44	70.7312	1498.44	76.6767	1498.44	75.9034		0.03726	-6.32459e-06	0.03788	-4.07756e-06	0.03793	-9.23179e-07	0.03757	-2.00428e-06	0.03681	-6.56687e-06		0.00467	-2.98015e-05	0.00599	-1.74619e-05	0.00293	-3.84877e-06	0.00672	-3.11992e-06	0.00459	-6.27164e-06													0.12809	1.76792e-05	0.12807	-1.03237e-05	0.12795	-9.59755e-06
1500.37	74.4505	1500.37	71.1199	1500.37	70.0738	1500.37	76.3242	1500.37	75.2936		0.03636	-6.57166e-06	0.03703	-4.59343e-06	0.03709	-1.48821e-06	0.03665	-1.37204e-06	0.03602	-6.01794e-06		0.00346	-3.03164e-05	0.00478	-1.72475e-05	0.00174	-3.86817e-06	0.00552	-4.48081e-06	0.00331	-6.68791e-06													0.12741	1.77527e-05	0.1272	-1.10193e-05	0.12729	-9.05558e-06
1502.3	74.0519	1502.3	70.5838	1502.3	69.6523	1502.3	76.2277	1502.3	74.7172		0.0356	-6.31951e-06	0.03616	-4.09827e-06	0.03622	-1.33712e-06	0.03564	-1.70917e-06	0.03528	-6.32714e-06		0.00259	-2.94268e-05	0.00387	-1.83164e-05	0.000675086	-4.26342e-06	0.00459	-3.31721e-06	0.00247	-5.96146e-06													0.12679	1.604e-05	0.12656	-1.12084e-05	0.12649	-9.64651e-06
1504.23	73.7968	1504.23	70.2415	1504.23	69.4225	1504.23	76.2214	1504.23	74.4694		0.03452	-6.30348e-06	0.03515	-4.28968e-06	0.03522	-1.1781e-06	0.0349	-1.58145e-06	0.03413	-6.46286e-06		0.00164	-3.04853e-05	0.00295	-1.73087e-05	-0.000184955	-3.23883e-06	0.00363	-4.04517e-06	0.00154	-6.63151e-06													0.12596	1.66385e-05	0.12593	-1.13773e-05	0.12586	-9.19848e-06
1506.16	73.0191	1506.16	69.3832	1506.16	68.6941	1506.16	75.7737	1506.16	73.5067		0.0337	-6.49299e-06	0.03426	-4.10128e-06	0.03435	-1.24958e-06	0.03399	-2.51642e-06	0.03327	-6.79515e-06		0.000305176	-3.00805e-05	0.00174	-1.83767e-05	-0.000712077	-2.56215e-06	0.00247	-2.82534e-06	0.000240442	-6.89715e-06													0.12535	1.48581e-05	0.12511	-1.22404e-05	0.12526	-1.03114e-05
1508.09	72.1478	1508.09	68.5285	1508.09	67.4382	1508.09	74.7439	1508.09	72.1762		0.03283	-6.55414e-06	0.03349	-4.57017e-06	0.03353	-1.67783e-06	0.03286	-1.70168e-06	0.03243	-6.07012e-06		-0.000554865	-3.07126e-05	0.000693581	-1.76524e-05			0.00154	-4.13047e-06															0.1247	1.51739e-05	0.12449	-1.23658e-05	0.1244	-9.72234e-06
1510.01	72.4941	1510.01	68.9023	1510.01	67.8065	1510.01	74.9128	1510.01	72.476		0.03168	-7.03334e-06	0.03232	-3.85057e-06	0.03237	-7.28076e-07	0.03198	-1.8497e-06	0.03135	-6.58352e-06		-0.000832298	-2.84727e-05	-0.000194203	-1.85642e-05			0.000508626	-3.57299e-06															0.12382	1.29142e-05	0.12379	-1.3539e-05	0.12371	-1.11879e-05
1511.94	72.436	1511.94	68.985	1511.94	67.7398	1511.94	74.8047	1511.94	72.4018		0.03087	-6.62154e-06	0.0315	-4.60557e-06	0.03154	-1.22963e-06	0.03118	-1.54956e-06	0.03047	-6.29834e-06																								0.1232	1.33548e-05	0.12298	-1.31791e-05	0.12309	-1.01656e-05
1513.87	72.3878	1513.87	68.7559	1513.87	67.5406	1513.87	74.6446	1513.87	72.1997		0.03	-6.73652e-06	0.03064	-4.21935e-06	0.0307	-1.06216e-06	0.03003	-1.79696e-06	0.02956	-6.9128e-06																								0.12264	1.22325e-05	0.12237	-1.40286e-05	0.12227	-1.08184e-05
1515.8	72.507	1515.8	68.6429	1515.8	67.4235	1515.8	74.501	1515.8	71.9407		0.0289	-6.3489e-06	0.02947	-4.8163e-06	0.02952	-1.57227e-06	0.0292	-1.92334e-06	0.02852	-6.24556e-06																								0.12182	1.23044e-05	0.12177	-1.39918e-05	0.12166	-1.06556e-05
1517.73	72.2472	1517.73	68.3085	1517.73	67.2173	1517.73	74.3048	1517.73	71.4322		0.02811	-6.35851e-06	0.02867	-3.89319e-06	0.0287	-9.17864e-07	0.02841	-2.16812e-06	0.02775	-6.49097e-06																								0.12117	1.09316e-05	0.12092	-1.47949e-05	0.12104	-1.13279e-05
1519.66	72.4854	1519.66	68.2108	1519.66	67.317	1519.66	74.6579	1519.66	71.3561		0.02723	-6.39017e-06	0.02788	-4.78905e-06	0.02794	-1.41921e-06	0.02729	-2.12207e-06	0.02689	-6.23898e-06																								0.12054	1.09086e-05	0.12032	-1.43658e-05	0.12023	-1.06391e-05
1521.59	72.3454	1521.59	67.6807	1521.59	66.5564	1521.59	74.2438	1521.59	70.6326		0.02609	-6.79622e-06	0.02675	-4.07436e-06	0.02685	-9.64046e-07	0.02646	-2.04255e-06	0.0258	-6.53935e-06																								0.1197	9.47617e-06	0.11969	-1.53517e-05	0.1196	-1.16008e-05
1523.51	72.3313	1523.51	68.3327	1523.51	67.1662	1523.51	74.5225	1523.51	71.1898		0.02529	-6.52456e-06	0.02589	-4.20567e-06	0.02596	-1.56724e-06	0.02565	-1.57231e-06	0.02494	-6.3866e-06																								0.11902	9.3205e-06	0.11876	-1.57916e-05	0.11893	-1.13577e-05
1525.44	72.4011	1525.44	68.6029	1525.44	67.4028	1525.44	74.6316	1525.44	71.2043		0.02452	-6.89788e-06	0.02505	-4.15267e-06	0.02513	-8.43334e-07	0.02457	-2.05755e-06	0.02414	-6.55444e-06																								0.1184	8.11795e-06	0.11817	-1.64285e-05	0.11811	-1.17394e-05
1527.37	72.5814	1527.37	68.8131	1527.37	67.6267	1527.37	74.7397	1527.37	71.3228		0.0234	-6.73291e-06	0.02402	-4.32461e-06	0.02409	-1.33357e-06	0.02372	-1.65235e-06	0.02296	-6.73716e-06																								0.11766	8.40926e-06	0.11763	-1.55837e-05	0.11755	-1.12485e-05
1529.3	72.726	1529.3	68.7157	1529.3	67.7173	1529.3	74.9086	1529.3	71.4386		0.0225	-7.29632e-06	0.02316	-4.18432e-06	0.02324	-1.01295e-06	0.0228	-2.12946e-06	0.02214	-6.49515e-06																								0.11698	7.11046e-06	0.11677	-1.7316e-05	0.1169	-1.23826e-05
1531.23	73.0096	1531.23	68.9317	1531.23	68.0704	1531.23	75.2608	1531.23	71.7053		0.02175	-6.15862e-06	0.02229	-4.31859e-06	0.02231	-1.58168e-06	0.02173	-1.1702e-06	0.02134	-6.36569e-06																								0.11636	6.66653e-06	0.11611	-1.68695e-05	0.11607	-1.17254e-05
1533.16	73.2854	1533.16	69.2286	1533.16	68.1206	1533.16	75.4218	1533.16	71.7528		0.02061	-7.21887e-06	0.02128	-4.0711e-06	0.02129	-5.23876e-07	0.02094	-1.59721e-06	0.02019	-6.44851e-06																								0.11552	5.63837e-06	0.1155	-1.75849e-05	0.11544	-1.22724e-05
1535.09	73.8131	1535.09	69.64	1535.09	68.5431	1535.09	75.7949	1535.09	72.3845		0.01979	-6.4752e-06	0.02038	-4.37831e-06	0.02041	-1.67768e-06	0.02007	-1.44941e-06	0.01937	-6.46844e-06																								0.1149	5.48391e-06	0.11467	-1.72422e-05	0.11484	-1.2017e-05
1537.01	74.1672	1537.01	69.9469	1537.01	68.9465	1537.01	76.2747	1537.01	72.5744		0.01895	-6.78482e-06	0.01957	-4.17307e-06	0.01961	-8.93154e-07	0.01895	-1.73438e-06	0.01858	-6.58062e-06																								0.11423	4.88325e-06	0.114	-1.87312e-05	0.11392	-1.31177e-05
1538.94	74.6367	1538.94	70.3556	1538.94	69.4643	1538.94	76.9573	1538.94	72.7384		0.01785	-6.29172e-06	0.01845	-4.07575e-06	0.01851	-1.27986e-06	0.01814	-1.90149e-06	0.0175	-6.39705e-06																								0.11336	4.21326e-06	0.11335	-1.80384e-05	0.11327	-1.24663e-05
1540.87	75.0938	1540.87	71.1657	1540.87	69.596	1540.87	77.6373	1540.87	72.9474		0.01699	-7.10517e-06	0.01765	-4.0552e-06	0.01768	-9.43018e-07	0.01735	-2.03192e-06	0.01664	-6.59471e-06																								0.11276	3.56028e-06	0.11257	-1.88946e-05	0.11266	-1.25094e-05
1542.8	76.2641	1542.8	72.2353	1542.8	71.0061	1542.8	78.4541	1542.8	74.912		0.01611	-6.55168e-06	0.01676	-4.61392e-06	0.01683	-1.43479e-06	0.01622	-1.85005e-06	0.01577	-6.5243e-06																								0.11216	2.60695e-06	0.11194	-1.85523e-05	0.11183	-1.23915e-05
1544.73	77.5234	1544.73	73.2105	1544.73	71.9615	1544.73	79.4052	1544.73	76.1709		0.01497	-6.98354e-06	0.01557	-4.39888e-06	0.01563	-1.05178e-06	0.01533	-1.516e-06	0.01461	-6.47574e-06																								0.11136	2.01287e-06	0.11135	-1.9484e-05	0.11124	-1.28619e-05
1546.66	78.9054	1546.66	74.4174	1546.66	73.1662	1546.66	80.7428	1546.66	77.505		0.01417	-6.42069e-06	0.01474	-4.29073e-06	0.01483	-1.23396e-06	0.01446	-2.26031e-06	0.01383	-6.13385e-06																								0.11075	1.50191e-06	0.11053	-1.88134e-05	0.11065	-1.29232e-05
1548.58	79.6958	1548.58	75.1443	1548.58	73.8765	1548.58	81.726	1548.58	78.3037		0.0133	-6.86439e-06	0.01397	-4.01259e-06	0.01406	-6.93123e-07	0.01338	-1.27465e-06	0.01302	-6.57534e-06																								0.1101	1.41007e-06	0.1099	-2.01123e-05	0.10982	-1.35067e-05
1550.51	80.9821	1550.51	76.3987	1550.51	75.2235	1550.51	82.9752	1550.51	79.6318		0.01222	-6.34587e-06	0.01288	-4.43795e-06	0.01293	-9.50663e-07	0.01261	-1.72619e-06	0.01193	-6.67643e-06																								0.10929	6.66258e-07	0.10928	-1.95017e-05	0.10918	-1.32463e-05
1552.44	81.8938	1552.44	77.2888	1552.44	76.176	1552.44	83.9962	1552.44	80.5016		0.01143	-6.70949e-06	0.01203	-4.39613e-06	0.01209	-8.31158e-07	0.01178	-1.19785e-06	0.01108	-6.77282e-06																								0.10866	4.97082e-08	0.10841	-2.13326e-05	0.10852	-1.30913e-05
1554.37	83.0576	1554.37	78.4511	1554.37	77.3789	1554.37	85.1991	1554.37	81.4647		0.01067	-6.06007e-06	0.01119	-4.54709e-06	0.01126	-1.28177e-06	0.01071	-1.80603e-06	0.0103	-5.94049e-06																								0.10803	-1.3831e-06	0.10781	-2.00268e-05	0.10771	-1.28083e-05
1556.3	83.8444	1556.3	79.3045	1556.3	78.2557	1556.3	86.1041	1556.3	82.3049		0.00955	-6.92204e-06	0.01016	-4.20155e-06	0.01021	-1.10311e-06	0.00984	-1.46743e-06	0.00911	-6.3213e-06																								0.10722	-1.47729e-06	0.10722	-2.10511e-05	0.10714	-1.33296e-05
1558.23	84.4706	1558.23	79.6403	1558.23	78.7347	1558.23	86.7032	1558.23	83.2454		0.00858	-6.635e-06	0.00928	-4.43768e-06	0.00934	-1.44654e-06	0.00894	-2.23113e-06	0.00829	-6.15531e-06																								0.10656	-2.15259e-06	0.10638	-2.0756e-05	0.10649	-1.38806e-05
1560.15	86.675	1560.15	82.4891	1560.15	81.2676	1560.15	87.8345	1560.15	85.4796		0.00781	-6.96437e-06	0.00838	-4.50177e-06	0.00843	-1.06152e-06	0.00789	-1.55148e-06	0.00752	-5.92629e-06																								0.10595	-2.30394e-06	0.10573	-2.2188e-05	0.10564	-1.3946e-05
1562.08	87.4641	1562.08	83.4983	1562.08	82.4633	1562.08	89.0183	1562.08	86.4138		0.00675	-6.37733e-06	0.00735	-3.82035e-06	0.00742	-9.81921e-07	0.00715	-2.08553e-06	0.00643	-6.4907e-06																								0.10511	-3.31239e-06	0.10511	-2.15093e-05	0.10501	-1.38439e-05
1564.01	88.261	1564.01	84.3907	1564.01	83.3263	1564.01	89.9312	1564.01	87.249		0.00589	-7.45565e-06	0.00651	-4.39112e-06	0.00658	-1.23621e-06	0.00628	-2.22937e-06	0.00557	-6.2497e-06																								0.10451	-3.86352e-06	0.10428	-2.26673e-05	0.10444	-1.36581e-05
1565.94	89.2255	1565.94	85.5512	1565.94	84.354	1565.94	90.8145	1565.94	88.2921		0.00504	-6.34118e-06	0.00566	-4.37175e-06	0.00576	-1.64269e-06	0.00515	-2.09958e-06	0.00476	-6.19086e-06																								0.10387	-4.98497e-06	0.10361	-2.18611e-05	0.10358	-1.3708e-05
1567.87	89.8453	1567.87	86.1764	1567.87	85.1056	1567.87	91.3282	1567.87	88.9111		0.00397	-6.77735e-06	0.00455	-4.52381e-06	0.00462	-1.06908e-06	0.00429	-1.61717e-06	0.00365	-6.25952e-06																								0.10294	-5.64064e-06	0.10295	-2.31606e-05	0.10292	-1.38353e-05
1569.8	90.8045	1569.8	87.2046	1569.8	86.1038	1569.8	91.8133	1569.8	89.8421		0.00311	-6.3074e-06	0.00376	-4.11889e-06	0.00378	-8.74394e-07	0.00348	-1.84489e-06	0.00274	-6.34393e-06																								0.10236	-5.78342e-06	0.10216	-2.21656e-05	0.10231	-1.4208e-05
1571.73	91.5049	1571.73	88.0024	1571.73	86.8887	1571.73	92.3602	1571.73	90.5025		0.00223	-7.14041e-06	0.00286	-4.49369e-06	0.00289	-9.1633e-07	0.00228	-2.16782e-06	0.00179	-6.31247e-06																								0.10179	-5.83791e-06	0.10153	-2.34721e-05	0.10146	-1.4284e-05
1573.65	92.0296	1573.65	88.5764	1573.65	87.482	1573.65	92.94	1573.65	91.0163		0.00112	-6.45497e-06	0.00169	-4.04633e-06	0.00173	-1.08308e-06	0.00141	-2.56068e-06	0.000737508	-5.94685e-06																								0.10095	-7.24415e-06	0.10092	-2.32243e-05	0.10084	-1.47561e-05
1575.58	92.5076	1575.58	89.0687	1575.58	87.9721	1575.58	93.4123	1575.58	91.5434		0.000347561	-6.8763e-06	0.000924004	-4.13982e-06	0.00096639	-1.10398e-06	0.000627306	-2.15024e-06	-5.08626e-05	-6.18851e-06																								0.10034	-7.31736e-06	0.10012	-2.39839e-05	0.10021	-1.41856e-05
1577.51	93.1129	1577.51	89.7916	1577.51	88.6665	1577.51	93.6569	1577.51	91.9986		-0.000534058	-6.76687e-06	0.000144111	-4.21244e-06	0.000186496	-1.23456e-06																												0.09974	-8.37639e-06	0.09951	-2.34479e-05	0.0994	-1.43763e-05
1579.44	93.5425	1579.44	90.2837	1579.44	89.1991	1579.44	93.9748	1579.44	92.3719		-0.000805325	-5.62108e-06	-0.000720554	-4.27592e-06	-0.000695123	-1.41257e-06																												0.0989	-8.79775e-06	0.09887	-2.43008e-05	0.09878	-1.44525e-05
1581.37	93.9228	1581.37	90.7366	1581.37	89.6338	1581.37	94.2704	1581.37	92.7015		-0.000729031	-4.72607e-06																																0.09822	-1.00484e-05	0.09797	-2.41857e-05	0.09811	-1.5286e-05
1583.3	94.2026	1583.3	91.0443	1583.3	89.9618	1583.3	94.5171	1583.3	92.9301																																			0.0976	-9.8659e-06	0.09739	-2.48005e-05	0.0973	-1.42644e-05
1585.23	94.4238	1585.23	91.3011	1585.23	90.3076	1585.23	94.6938	1585.23	93.0992																																			0.09684	-1.07884e-05	0.0968	-2.43592e-05	0.09672	-1.47608e-05
1587.15	94.6021	1587.15	91.5142	1587.15	90.4774	1587.15	94.8194	1587.15	93.2274																																			0.09617	-1.08351e-05	0.09596	-2.55391e-05	0.09605	-1.47243e-05
1589.08	94.7277	1589.08	91.6846	1589.08	90.6135	1589.08	95.0228	1589.08	93.316																																			0.09557	-1.1814e-05	0.09534	-2.47412e-05	0.09523	-1.51834e-05
1591.01	94.7808	1591.01	91.7303	1591.01	90.6625	1591.01	95.0481	1591.01	93.3558																																			0.09472	-1.20356e-05	0.09469	-2.52689e-05	0.0946	-1.45405e-05
1592.94	94.8071	1592.94	91.7728	1592.94	90.7144	1592.94	95.1058	1592.94	93.3718																																			0.09409	-1.34628e-05	0.09384	-2.56796e-05	0.09399	-1.54542e-05
1594.87	94.821	1594.87	91.7244	1594.87	90.6907	1594.87	95.1502	1594.87	93.3234																																			0.09343	-1.34134e-05	0.0932	-2.59115e-05	0.09311	-1.48323e-05
1596.8	94.8009	1596.8	91.8101	1596.8	90.7114	1596.8	95.1683	1596.8	93.3415																																			0.09256	-1.5067e-05	0.09253	-2.62569e-05	0.09246	-1.572e-05
1598.72	94.8047	1598.72	91.7838	1598.72	90.6768	1598.72	95.1693	1598.72	93.3926																																			0.09195	-1.45747e-05	0.09176	-2.61033e-05	0.09185	-1.50078e-05
1600.65	94.7881	1600.65	91.7485	1600.65	90.6331	1600.65	95.1549	1600.65	93.4052																																			0.09137	-1.56718e-05	0.09115	-2.66296e-05	0.09106	-1.60204e-05
1602.58	94.7873	1602.58	91.7313	1602.58	90.5481	1602.58	95.1659	1602.58	93.4314																																			0.09057	-1.53601e-05	0.09052	-2.64809e-05	0.09045	-1.52912e-05
1604.51	94.8036	1604.51	91.7101	1604.51	90.5687	1604.51	95.2042	1604.51	93.4627																																			0.08993	-1.69627e-05	0.08969	-2.6855e-05	0.0898	-1.62173e-05
1606.44	94.8093	1606.44	91.6257	1606.44	90.4661	1606.44	95.1906	1606.44	93.4793																																			0.0893	-1.65333e-05	0.08906	-2.67832e-05	0.08897	-1.54039e-05
1608.37	94.8091	1608.37	91.4988	1608.37	90.3221	1608.37	95.1596	1608.37	93.4725																																			0.08847	-1.8054e-05	0.08842	-2.71683e-05	0.08834	-1.65081e-05
1610.3	94.7652	1610.3	91.3216	1610.3	90.1535	1610.3	95.1556	1610.3	93.4905																																			0.08781	-1.81069e-05	0.08754	-2.67841e-05	0.08768	-1.5941e-05
1612.22	94.7141	1612.22	91.2565	1612.22	90.0107	1612.22	95.1172	1612.22	93.5005																																			0.0872	-1.93414e-05	0.08697	-2.74456e-05	0.08689	-1.64584e-05
1614.15	94.774	1614.15	91.0913	1614.15	89.9234	1614.15	95.2217	1614.15	93.4261																																			0.08645	-1.83502e-05	0.08641	-2.6726e-05	0.08633	-1.5627e-05
1616.08	94.6145	1616.08	90.692	1616.08	89.3953	1616.08	94.9942	1616.08	93.3139																																			0.08576	-2.0095e-05	0.08553	-2.81276e-05	0.08565	-1.73617e-05
1618.01	94.4852	1618.01	90.2004	1618.01	88.8252	1618.01	94.6671	1618.01	93.2323																																			0.08515	-1.99117e-05	0.08488	-2.75081e-05	0.08479	-1.56556e-05
1619.94	94.3603	1619.94	90.0946	1619.94	88.7793	1619.94	94.8354	1619.94	93.1338																																			0.08428	-2.15144e-05	0.08425	-2.84329e-05	0.08414	-1.67987e-05
1621.87	94.1924	1621.87	89.8476	1621.87	88.4956	1621.87	94.9483	1621.87	92.9532																																			0.08366	-2.11723e-05	0.08343	-2.76111e-05	0.08354	-1.6245e-05
1623.8	94.0758	1623.8	89.5569	1623.8	88.0462	1623.8	94.4986	1623.8	92.7675																																			0.08299	-2.24354e-05	0.08277	-2.86694e-05	0.08266	-1.73853e-05
1625.72	94.1073	1625.72	89.4003	1625.72	87.878	1625.72	94.5147	1625.72	92.8844																																			0.08216	-2.24509e-05	0.08211	-2.77126e-05	0.08205	-1.61192e-05
1627.65	94.015	1627.65	88.9107	1627.65	87.533	1627.65	94.476	1627.65	92.7471																																			0.08155	-2.35273e-05	0.08132	-2.8597e-05	0.08144	-1.7132e-05
1629.58	93.7317	1629.58	88.4907	1629.58	87.2149	1629.58	94.3782	1629.58	92.4128																																			0.08095	-2.34487e-05	0.08069	-2.77625e-05	0.0806	-1.61335e-05
1631.51	93.521	1631.51	88.2399	1631.51	87.0482	1631.51	94.3395	1631.51	92.2029																																			0.0801	-2.48066e-05	0.08006	-2.91831e-05	0.07996	-1.76262e-05
1633.44	93.3846	1633.44	88.0099	1633.44	86.7578	1633.44	94.5322	1633.44	92.0877																																			0.07945	-2.44998e-05	0.07922	-2.8197e-05	0.07935	-1.67845e-05
1635.37	93.0929	1635.37	87.4858	1635.37	86.0811	1635.37	94.0554	1635.37	91.629																																			0.07883	-2.5564e-05	0.07862	-2.9318e-05	0.07857	-1.70257e-05
1637.3	92.5937	1637.3	87.0113	1637.3	85.3617	1637.3	93.407	1637.3	91.2777																																			0.07803	-2.56012e-05	0.078	-2.83293e-05	0.07797	-1.66413e-05
1639.22	92.6572	1639.22	86.7451	1639.22	85.3807	1639.22	93.6389	1639.22	91.2609																																			0.07739	-2.69331e-05	0.07712	-2.95066e-05	0.07729	-1.7758e-05
1641.15	92.4413	1641.15	86.3987	1641.15	85.0537	1641.15	93.5803	1641.15	91.0358																																			0.07678	-2.70427e-05	0.07655	-2.83935e-05	0.07647	-1.62167e-05
1643.08	92.1919	1643.08	85.9923	1643.08	84.7387	1643.08	93.4717	1643.08	90.7504																																			0.07598	-2.7645e-05	0.07597	-2.97677e-05	0.07588	-1.70412e-05
1645.01	92.1717	1645.01	85.8043	1645.01	84.6132	1645.01	93.2788	1645.01	90.6238																																			0.07531	-2.79007e-05	0.07511	-2.94763e-05	0.0752	-1.75856e-05
1646.94	91.5866	1646.94	85.273	1646.94	84.0052	1646.94	92.5573	1646.94	90.1881																																			0.07469	-2.86423e-05	0.07448	-3.00203e-05	0.07438	-1.76444e-05
1648.87	91.3255	1648.87	85.0371	1648.87	83.6272	1648.87	92.6601	1648.87	89.9754																																			0.07387	-2.90332e-05	0.07385	-2.90216e-05	0.07374	-1.75203e-05
1650.8	91.2349	1650.8	84.9672	1650.8	83.6441	1650.8	92.9999	1650.8	89.9103																																			0.07327	-2.96712e-05	0.07301	-3.00337e-05	0.07313	-1.76831e-05
1652.72	90.6469	1652.72	84.2257	1652.72	83.4702	1652.72	92.4412	1652.72	89.2799																																			0.07261	-3.01935e-05	0.07237	-2.92935e-05	0.07227	-1.71385e-05
1654.65	90.0738	1654.65	84.1782	1654.65	82.8406	1654.65	91.6875	1654.65	88.8623																																			0.07172	-3.10091e-05	0.0717	-3.07812e-05	0.07163	-1.74181e-05
1656.58	90.3001	1656.58	84.6261	1656.58	83.3577	1656.58	92.1873	1656.58	89.2634																																			0.07111	-3.10137e-05	0.0709	-2.95983e-05	0.07101	-1.74413e-05
1658.51	90.0841	1658.51	84.7479	1658.51	83.4347	1658.51	92.1108	1658.51	89.2057																																			0.07051	-3.136e-05	0.07027	-3.05558e-05	0.07018	-1.81377e-05
1660.44	90.0452	1660.44	84.8092	1660.44	83.6756	1660.44	92.1595	1660.44	89.1661																																			0.06967	-3.22829e-05	0.06966	-2.96244e-05	0.06957	-1.75794e-05
1662.37	89.7406	1662.37	84.7857	1662.37	83.6035	1662.37	91.7664	1662.37	88.8714																																			0.06904	-3.24232e-05	0.06882	-3.05803e-05	0.06896	-1.75113e-05
1664.29	89.4432	1664.29	84.8377	1664.29	83.5722	1664.29	91.4598	1664.29	88.6947																																			0.06842	-3.31107e-05	0.06821	-3.01351e-05	0.06814	-1.80201e-05
1666.22	89.2518	1666.22	84.8642	1666.22	83.5988	1666.22	91.4248	1666.22	88.5092																																			0.06764	-3.36209e-05	0.0676	-3.10644e-05	0.06751	-1.79797e-05
1668.15	89.0624	1668.15	84.7965	1668.15	83.5014	1668.15	91.2092	1668.15	88.2307																																			0.06698	-3.43678e-05	0.06671	-3.04545e-05	0.06683	-1.81381e-05
1670.08	88.4607	1670.08	84.4993	1670.08	82.9076	1670.08	90.3425	1670.08	87.5156																																			0.06633	-3.4662e-05	0.06612	-3.0956e-05	0.06604	-1.7529e-05
1672.01	88.1723	1672.01	84.3347	1672.01	83.0844	1672.01	90.2302	1672.01	87.2701																																			0.06555	-3.53263e-05	0.06554	-3.01229e-05	0.06547	-1.77017e-05
1673.94	87.7379	1673.94	84.0107	1673.94	82.8713	1673.94	90.0205	1673.94	86.8529																																			0.06489	-3.54251e-05	0.06468	-3.15222e-05	0.06479	-1.79141e-05
1675.87	86.7121	1675.87	83.3135	1675.87	82.1683	1675.87	89.0301	1675.87	86.0373																																			0.06425	-3.64539e-05	0.06405	-3.04945e-05	0.06396	-1.82271e-05
1677.79	86.1581	1677.79	82.6985	1677.79	81.6729	1677.79	88.3639	1677.79	85.311																																			0.06344	-3.63301e-05	0.06343	-3.11786e-05	0.06334	-1.80707e-05
1679.72	85.5973	1679.72	82.0269	1679.72	81.105	1679.72	87.58	1679.72	84.2868																																			0.06285	-3.73152e-05	0.06261	-3.0201e-05	0.06273	-1.86253e-05
1681.65	84.6328	1681.65	81.0932	1681.65	80.0259	1681.65	86.6529	1681.65	82.8952																																			0.06216	-3.73341e-05	0.06194	-3.16286e-05	0.06181	-1.83877e-05
1683.58	82.7795	1683.58	79.477	1683.58	78.2339	1683.58	85.0746	1683.58	80.8845																																			0.06128	-3.88082e-05	0.06126	-3.12047e-05	0.06118	-1.87693e-05
1685.51	79.3572	1685.51	76.4932	1685.51	75.2604	1685.51	81.4979	1685.51	77.4899																																			0.06069	-3.85412e-05	0.06049	-3.1249e-05	0.06058	-1.7746e-05
1687.44	78.4366	1687.44	75.6692	1687.44	74.6293	1687.44	80.8903	1687.44	76.5455																																			0.06009	-3.94629e-05	0.05985	-3.08261e-05	0.05975	-1.88426e-05
1689.37	76.2274	1689.37	73.7713	1689.37	72.7185	1689.37	79.0026	1689.37	74.3063																																			0.05925	-3.94401e-05	0.05924	-3.15277e-05	0.05915	-1.80372e-05
1691.29	74.2383	1691.29	71.9984	1691.29	71.093	1691.29	77.0641	1691.29	72.2839																																			0.05864	-4.07116e-05	0.05843	-3.07723e-05	0.05857	-1.86017e-05
1693.22	72.9212	1693.22	70.871	1693.22	70.1205	1693.22	75.8376	1693.22	71.0387																																			0.058	-4.01203e-05	0.05779	-3.18043e-05	0.05772	-1.82961e-05
1695.15	71.6696	1695.15	69.8103	1695.15	69.0217	1695.15	74.2758	1695.15	69.7113																																			0.05719	-4.14149e-05	0.05714	-3.15743e-05	0.05707	-1.93377e-05
1697.08	69.6697	1697.08	68.0096	1697.08	67.0541	1697.08	71.589	1697.08	67.5011																																			0.05655	-4.13119e-05	0.05628	-3.19114e-05	0.05641	-1.81852e-05
1699.01	69.1649	1699.01	67.7443	1699.01	66.6979	1699.01	71.3267	1699.01	67.1018																																			0.05592	-4.25446e-05	0.0557	-3.10329e-05	0.05561	-1.90147e-05
1700.94	67.9296	1700.94	66.7854	1700.94	65.8958	1700.94	70.1412	1700.94	66.5044																																			0.05514	-4.21334e-05	0.05512	-3.11759e-05	0.05503	-1.80304e-05
1702.86	68.2426	1702.86	67.05	1702.86	66.4342	1702.86	70.3491	1702.86	66.7798																																			0.05449	-4.3323e-05	0.05428	-3.13331e-05	0.05439	-1.94868e-05
1704.79	68.2053	1704.79	67.0994	1704.79	66.5823	1704.79	70.0791	1704.79	66.8098																																			0.05388	-4.28201e-05	0.05363	-3.1842e-05	0.05355	-1.86017e-05
1706.72	68.3112	1706.72	67.2739	1706.72	66.7137	1706.72	70.0235	1706.72	67.1608																																			0.05301	-4.4301e-05	0.05299	-3.21532e-05	0.05289	-1.95082e-05
1708.65	68.4254	1708.65	67.666	1708.65	66.9122	1708.65	70.3517	1708.65	67.5822																																			0.05239	-4.38777e-05	0.05217	-3.19966e-05	0.0523	-1.80445e-05
1710.58	68.5958	1710.58	67.9209	1710.58	67.0972	1710.58	70.4346	1710.58	67.9408																																			0.05177	-4.50747e-05	0.05154	-3.17338e-05	0.05142	-1.93273e-05
1712.51	68.6273	1712.51	67.9991	1712.51	67.2982	1712.51	70.4126	1712.51	68.1987																																			0.05088	-4.49809e-05	0.05085	-3.18304e-05	0.05077	-1.83104e-05
1714.43	68.7651	1714.43	68.0007	1714.43	67.5259	1714.43	70.3809	1714.43	68.3624																																			0.05028	-4.59761e-05	0.05007	-3.12205e-05	0.05019	-1.91221e-05
1716.36	68.7614	1716.36	67.9541	1716.36	67.3571	1716.36	70.1061	1716.36	68.3995																																			0.0497	-4.50095e-05	0.04945	-3.19669e-05	0.04937	-1.84907e-05
1718.29	68.9658	1718.29	68.4098	1718.29	67.5692	1718.29	70.0804	1718.29	68.7321																																			0.04883	-4.67636e-05	0.04882	-3.25271e-05	0.04875	-1.98126e-05
1720.22	69.2515	1720.22	69.0785	1720.22	68.2004	1720.22	70.5891	1720.22	69.2943																																			0.04822	-4.62881e-05	0.04797	-3.20672e-05	0.04813	-1.81818e-05
1722.15	69.8968	1722.15	69.71	1722.15	68.9	1722.15	71.2826	1722.15	70.1113																																			0.0476	-4.75342e-05	0.04738	-3.19382e-05	0.04733	-1.95849e-05
1724.08	70.8892	1724.08	70.4742	1724.08	69.6414	1724.08	72.1164	1724.08	71.0575																																			0.04677	-4.73131e-05	0.04676	-3.18802e-05	0.04669	-1.86011e-05
1726.01	72.1886	1726.01	71.4848	1726.01	70.5468	1726.01	73.229	1726.01	72.253																																			0.0461	-4.84109e-05	0.04585	-3.23779e-05	0.04602	-2.0311e-05
1727.93	73.3615	1727.93	72.4697	1727.93	71.4911	1727.93	74.3659	1727.93	73.453																																			0.04548	-4.78885e-05	0.04527	-3.18473e-05	0.04521	-1.8517e-05
1729.86	74.7181	1729.86	73.6454	1729.86	72.6219	1729.86	75.6679	1729.86	74.7966																																			0.04472	-4.90583e-05	0.04469	-3.24291e-05	0.04464	-1.93309e-05
1731.79	75.9503	1731.79	74.5438	1731.79	73.5177	1731.79	76.6145	1731.79	75.9821																																			0.04405	-4.8922e-05	0.04383	-3.26884e-05	0.04398	-1.86891e-05
1733.72	77.2139	1733.72	75.4942	1733.72	74.2774	1733.72	77.5209	1733.72	77.0305																																			0.04346	-4.97605e-05	0.04321	-3.24488e-05	0.04313	-1.98278e-05
1735.65	78.4262	1735.65	76.5338	1735.65	75.5535	1735.65	78.7692	1735.65	78.643																																			0.0426	-4.94271e-05	0.04256	-3.20943e-05	0.04245	-1.89408e-05
1737.58	79.0959	1737.58	77.2313	1737.58	76.3511	1737.58	79.6176	1737.58	79.4617																																			0.04199	-5.09536e-05	0.04172	-3.26045e-05	0.04186	-1.97691e-05
1739.51	79.8303	1739.51	77.9142	1739.51	77.0119	1739.51	80.1937	1739.51	80.1398																																			0.04134	-5.04053e-05	0.04108	-3.19804e-05	0.04099	-1.93103e-05
1741.43	80.4422	1741.43	78.7205	1741.43	77.7244	1741.43	80.6229	1741.43	80.7434																																			0.04045	-5.16591e-05	0.04043	-3.28513e-05	0.04034	-2.00032e-05
1743.36	80.9569	1743.36	79.2963	1743.36	78.2457	1743.36	80.766	1743.36	81.1484																																			0.03986	-5.12173e-05	0.03965	-3.1927e-05	0.03974	-1.87726e-05
1745.29	81.4896	1745.29	79.7992	1745.29	78.7798	1745.29	81.109	1745.29	81.5291																																			0.03928	-5.17801e-05	0.03902	-3.28423e-05	0.03894	-2.04427e-05
1747.22	81.8129	1747.22	80.0084	1747.22	79.2601	1747.22	81.3228	1747.22	81.7398																																			0.03845	-5.1584e-05	0.0384	-3.22496e-05	0.03829	-1.99568e-05
1749.15	82.1385	1749.15	80.3875	1749.15	79.8418	1749.15	81.5381	1749.15	82.0668																																			0.0378	-5.26136e-05	0.03757	-3.27759e-05	0.03767	-1.98563e-05
1751.08	82.5476	1751.08	81.1922	1751.08	80.5041	1751.08	81.9016	1751.08	82.6284																																			0.03716	-5.28594e-05	0.03695	-3.2074e-05	0.03687	-1.8863e-05
1753.01	83.2263	1753.01	82.1222	1753.01	81.2071	1753.01	82.5852	1753.01	83.2729																																			0.03633	-5.3444e-05	0.03631	-3.30038e-05	0.03623	-2.01557e-05
1754.93	83.9207	1754.93	82.9166	1754.93	81.9765	1754.93	83.3063	1754.93	83.8647																																			0.0357	-5.34006e-05	0.03543	-3.25402e-05	0.03557	-2.00087e-05
1756.86	84.7656	1756.86	83.8168	1756.86	82.9199	1756.86	84.0432	1756.86	84.5719																																			0.0351	-5.38043e-05	0.03486	-3.29306e-05	0.03477	-1.96874e-05
1758.79	85.6235	1758.79	84.8116	1758.79	83.8936	1758.79	84.8757	1758.79	85.4171																																			0.03432	-5.34586e-05	0.03429	-3.19598e-05	0.03421	-1.89271e-05
1760.72	86.4962	1760.72	85.8102	1760.72	84.9355	1760.72	85.7591	1760.72	86.2975																																			0.03365	-5.41213e-05	0.03342	-3.30891e-05	0.03354	-2.02834e-05
1762.65	87.5363	1762.65	86.9454	1762.65	86.0947	1762.65	86.7276	1762.65	87.3376																																			0.03303	-5.45309e-05	0.03277	-3.21976e-05	0.0327	-1.92981e-05
1764.58	88.5383	1764.58	87.9915	1764.58	87.1323	1764.58	87.7261	1764.58	88.2076																																			0.03215	-5.48229e-05	0.03213	-3.30885e-05	0.03206	-1.97132e-05
1766.51	89.4561	1766.51	89.0007	1766.51	88.235	1766.51	88.7028	1766.51	89.1324																																			0.03154	-5.51371e-05	0.03133	-3.21027e-05	0.03145	-1.97409e-05
1768.43	90.5798	1768.43	90.1118	1768.43	89.3632	1768.43	89.6849	1768.43	90.1802																																			0.03089	-5.51482e-05	0.03068	-3.345e-05	0.03059	-2.03629e-05
1770.36	91.6092	1770.36	91.0801	1770.36	90.4438	1770.36	90.7633	1770.36	91.1394																																			0.03003	-5.57518e-05	0.03	-3.2581e-05	0.02996	-1.94805e-05
1772.29	92.9506	1772.29	92.4954	1772.29	91.4824	1772.29	91.8701	1772.29	92.2632																																			0.02945	-5.54294e-05	0.0292	-3.30381e-05	0.02934	-1.97886e-05
1774.22	93.9291	1774.22	93.5351	1774.22	92.4591	1774.22	92.7241	1774.22	93.2951																																			0.02886	-5.62126e-05	0.02857	-3.20543e-05	0.0285	-2.00204e-05
1776.15	94.6201	1776.15	94.2334	1776.15	93.3548	1776.15	93.631	1776.15	94.1416																																			0.02797	-5.62934e-05	0.02798	-3.2948e-05	0.02787	-1.99953e-05
1778.08	95.415	1778.08	95.0627	1778.08	94.1779	1778.08	94.4763	1778.08	94.9789																																			0.02736	-5.68504e-05	0.02716	-3.2341e-05	0.02724	-2.01105e-05
1780	96.1295	1780	95.7706	1780	94.8948	1780	95.1974	1780	95.7256																																			0.02674	-5.62649e-05	0.02653	-3.31027e-05	0.02645	-2.01889e-05
1781.93	96.7857	1781.93	96.4002	1781.93	95.6042	1781.93	95.852	1781.93	96.4673																																			0.02594	-5.68035e-05	0.02594	-3.18214e-05	0.02584	-2.01614e-05
1783.86	97.285	1783.86	96.9296	1783.86	95.9941	1783.86	96.3579	1783.86	96.9756																																			0.02529	-5.70112e-05	0.02504	-3.35102e-05	0.02515	-1.99211e-05
1785.79	97.5611	1785.79	97.2764	1785.79	96.3639	1785.79	96.8649	1785.79	97.2826																																			0.02467	-5.82486e-05	0.02443	-3.20715e-05	0.02436	-1.96672e-05
1787.72	97.7208	1787.72	97.4883	1787.72	96.6738	1787.72	97.2193	1787.72	97.5765																																			0.02387	-5.74114e-05	0.02384	-3.28458e-05	0.02377	-1.98888e-05
1789.65	98.0927	1789.65	97.6198	1789.65	96.8875	1789.65	97.3523	1789.65	97.8445																																			0.02318	-5.86161e-05	0.023	-3.24084e-05	0.0231	-2.08615e-05
1791.58	98.4673	1791.58	97.8638	1791.58	97.0293	1791.58	97.4519	1791.58	98.0063																																			0.02258	-5.74535e-05	0.02237	-3.32551e-05	0.02228	-2.01361e-05
1793.5	98.3329	1793.5	98.0384	1793.5	97.1329	1793.5	97.4929	1793.5	98.12																																			0.02176	-5.87666e-05	0.02175	-3.21715e-05	0.02165	-2.02898e-05
1795.43	98.384	1795.43	98.1286	1795.43	97.2034	1795.43	97.6688	1795.43	98.2031																																			0.02116	-5.81217e-05	0.0209	-3.30576e-05	0.02105	-1.96845e-05
1797.36	98.4653	1797.36	98.2406	1797.36	97.288	1797.36	97.7264	1797.36	98.2997																																			0.0205	-5.91647e-05	0.02024	-3.22633e-05	0.02019	-2.01144e-05
1799.29	98.4492	1799.29	98.2878	1799.29	97.3445	1799.29	97.766	1799.29	98.2869																																			0.01962	-5.86762e-05	0.01957	-3.3233e-05	0.01953	-2.01007e-05
1801.22	98.4124	1801.22	98.3367	1801.22	97.2915	1801.22	97.7926	1801.22	98.3671																																			0.019	-5.94159e-05	0.01879	-3.20862e-05	0.0189	-2.09632e-05
1803.15	98.5585	1803.15	98.3604	1803.15	97.3954	1803.15	97.818	1803.15	98.4399																																			0.01842	-5.84166e-05	0.01816	-3.34146e-05	0.01807	-2.01749e-05
1805.07	98.6412	1805.07	98.3778	1805.07	97.511	1805.07	97.8893	1805.07	98.5185																																			0.01757	-5.99121e-05	0.01756	-3.28104e-05	0.01748	-2.04417e-05
1807	98.6657	1807	98.3951	1807	97.53	1807	97.944	1807	98.6055																																			0.01696	-5.88207e-05	0.01672	-3.32645e-05	0.0169	-1.96771e-05
1808.93	98.7101	1808.93	98.4117	1808.93	97.4988	1808.93	97.9822	1808.93	98.6025																																			0.01634	-5.98757e-05	0.01612	-3.22882e-05	0.0161	-2.05097e-05
1810.86	98.7561	1810.86	98.3687	1810.86	97.4197	1810.86	97.9598	1810.86	98.5043																																			0.01554	-5.91084e-05	0.01551	-3.29811e-05	0.01547	-1.97222e-05
1812.79	98.647	1812.79	98.416	1812.79	97.42	1812.79	98.0183	1812.79	98.4211																																			0.01488	-6.02389e-05	0.01459	-3.3072e-05	0.01476	-2.0864e-05
1814.72	98.8418	1814.72	98.5597	1814.72	97.6471	1814.72	98.1986	1814.72	98.6305																																			0.01426	-5.94527e-05	0.01401	-3.30437e-05	0.01393	-1.97524e-05
1816.65	98.9701	1816.65	98.6353	1816.65	97.7405	1816.65	98.2614	1816.65	98.7329																																			0.01348	-6.029e-05	0.01345	-3.23701e-05	0.01338	-2.03264e-05
1818.57	98.8702	1818.57	98.6658	1818.57	97.749	1818.57	98.2759	1818.57	98.6968																																			0.01282	-5.9776e-05	0.0126	-3.34098e-05	0.01273	-2.01116e-05
1820.5	98.8496	1820.5	98.6787	1820.5	97.7405	1820.5	98.2963	1820.5	98.6938																																			0.01219	-6.05826e-05	0.01195	-3.24691e-05	0.0119	-2.07831e-05
1822.43	98.8714	1822.43	98.7804	1822.43	97.9177	1822.43	98.4108	1822.43	98.8431																																			0.01136	-5.94842e-05	0.01132	-3.27712e-05	0.0113	-1.98973e-05
1824.36	98.8709	1824.36	98.8452	1824.36	97.9213	1824.36	98.3589	1824.36	98.8675																																			0.01078	-6.0602e-05	0.01049	-3.25048e-05	0.01069	-2.11658e-05
1826.29	98.8783	1826.29	98.6662	1826.29	97.7665	1826.29	98.1836	1826.29	98.8196																																			0.01008	-6.03754e-05	0.00984	-3.31045e-05	0.00975	-2.03512e-05
1828.22	98.8662	1828.22	98.6018	1828.22	97.6878	1828.22	98.2958	1828.22	98.7665																																			0.00921	-6.10364e-05	0.00918	-3.33462e-05	0.0091	-2.09546e-05
1830.14	98.5887	1830.14	98.2751	1830.14	97.1538	1830.14	98.2376	1830.14	98.45																																			0.00861	-6.01117e-05	0.00841	-3.26902e-05	0.0085	-1.94133e-05
1832.07	98.8864	1832.07	98.4305	1832.07	97.4754	1832.07	98.2524	1832.07	98.6738																																			0.00804	-6.10245e-05	0.00777	-3.29012e-05	0.00767	-2.13965e-05
1834	99.0825	1834	98.5708	1834	97.7561	1834	98.25	1834	98.8063																																			0.0072	-6.01692e-05	0.00718	-3.28106e-05	0.00709	-1.98884e-05
1835.93	99.0622	1835.93	98.6227	1835.93	97.892	1835.93	98.2296	1835.93	98.7949																																			0.00659	-6.08555e-05	0.00636	-3.27201e-05	0.00648	-2.09444e-05
1837.86	98.9105	1837.86	98.7464	1837.86	97.8628	1837.86	98.0653	1837.86	98.8747																																			0.00594	-6.07256e-05	0.00572	-3.27537e-05	0.00563	-1.96211e-05
1839.79	98.8947	1839.79	98.87	1839.79	98.0981	1839.79	98.2234	1839.79	99.0644																																			0.00511	-6.15564e-05	0.00507	-3.32823e-05	0.00499	-2.10111e-05
1841.72	98.8914	1841.72	98.6094	1841.72	97.9379	1841.72	98.4341	1841.72	98.7967																																			0.00446	-6.07124e-05	0.00422	-3.2769e-05	0.00432	-2.03205e-05
1843.64	98.9152	1843.64	98.2527	1843.64	97.532	1843.64	98.3355	1843.64	98.3141																																			0.00385	-6.1223e-05	0.00364	-3.30397e-05	0.00353	-2.11487e-05
1845.57	98.7084	1845.57	98.1743	1845.57	97.4096	1845.57	98.0374	1845.57	98.2964																																			0.00306	-6.03838e-05	0.00305	-3.25161e-05	0.00296	-1.99202e-05
1847.5	98.7106	1847.5	98.4617	1847.5	97.6446	1847.5	98.0892	1847.5	98.6449																																			0.00239	-6.16272e-05	0.00219	-3.29031e-05	0.00232	-2.14301e-05
1849.43	98.8366	1849.43	98.7134	1849.43	97.7032	1849.43	98.2395	1849.43	98.7058																																			0.00177	-6.10816e-05	0.00154	-3.2324e-05	0.00148	-2.00389e-05
1851.36	98.9471	1851.36	99.0862	1851.36	97.7345	1851.36	98.3833	1851.36	98.8591																																			0.00090917	-6.12937e-05	0.00090917	-3.33683e-05	0.000813802	-2.09937e-05
1853.29	99.06	1853.29	99.0457	1853.29	97.7822	1853.29	98.2387	1853.29	98.9362																																			0.000305176	-6.07457e-05	0.000108083	-3.24879e-05	0.000228882	-1.98401e-05
1855.21	98.9785	1855.21	99.0444	1855.21	97.9096	1855.21	98.2462	1855.21	98.9741																																			-0.000349681	-6.11352e-05	-0.000540415	-3.34222e-05	-0.000616709	-2.13585e-05
1857.14	98.775	1857.14	98.9144	1857.14	97.9818	1857.14	98.2825	1857.14	98.9001																																					-0.000597636	-3.07259e-05	-0.000705719	-1.84687e-05
1859.07	98.7501	1859.07	98.796	1859.07	97.9746	1859.07	98.3021	1859.07	98.8503																																							-0.000667572	-1.90304e-05
1861	98.965	1861	98.716	1861	97.972	1861	98.3316	1861	98.7948
1862.93	99.0035	1862.93	98.6471	1862.93	97.9887	1862.93	98.4299	1862.93	98.7828
1864.86	99.027	1864.86	98.5857	1864.86	97.9315	1864.86	98.3323	1864.86	98.7663
1866.79	99.1119	1866.79	98.4014	1866.79	97.8486	1866.79	98.3685	1866.79	98.7432
1868.71	99.0391	1868.71	98.0533	1868.71	97.34	1868.71	98.4112	1868.71	98.3924
1870.64	99.1261	1870.64	98.5309	1870.64	97.6525	1870.64	98.4649	1870.64	98.8301
1872.57	99.2565	1872.57	98.9479	1872.57	97.8805	1872.57	98.4833	1872.57	99.1622
1874.5	99.2353	1874.5	98.8805	1874.5	97.9772	1874.5	98.4658	1874.5	99.1366
1876.43	98.9862	1876.43	98.5385	1876.43	97.8097	1876.43	98.463	1876.43	99.0032
1878.36	99.028	1878.36	98.5155	1878.36	97.7244	1878.36	98.5165	1878.36	99.0535
1880.29	99.1793	1880.29	98.8179	1880.29	97.8428	1880.29	98.5276	1880.29	99.082
1882.21	99.1692	1882.21	98.9335	1882.21	97.9451	1882.21	98.4147	1882.21	99.0662
1884.14	99.1969	1884.14	98.8603	1884.14	98.0795	1884.14	98.1599	1884.14	99.1351
1886.07	99.2976	1886.07	98.9147	1886.07	98.3647	1886.07	98.3089	1886.07	99.2084
1888	99.0907	1888	98.8035	1888	98.0018	1888	98.38	1888	98.9274
1889.93	99.0088	1889.93	98.8152	1889.93	97.7939	1889.93	98.274	1889.93	98.8933
1891.86	98.866	1891.86	98.8234	1891.86	97.8058	1891.86	98.2954	1891.86	98.864
1893.79	98.8578	1893.79	98.7325	1893.79	97.7058	1893.79	98.2741	1893.79	98.7815
1895.71	98.9405	1895.71	98.6581	1895.71	97.5852	1895.71	98.2721	1895.71	98.8123
1897.64	99.0461	1897.64	98.882	1897.64	97.8456	1897.64	98.4717	1897.64	98.891
1899.57	98.9236	1899.57	98.8808	1899.57	97.8674	1899.57	98.2744	1899.57	98.776
1901.5	99.1169	1901.5	98.9823	1901.5	98.0919	1901.5	98.2104	1901.5	99.099
1903.43	99.5113	1903.43	99.256	1903.43	98.2957	1903.43	98.0916	1903.43	99.4112
1905.36	99.4602	1905.36	98.993	1905.36	98.14	1905.36	98.1989	1905.36	99.3064
1907.29	99.2887	1907.29	98.7429	1907.29	98.0416	1907.29	98.2344	1907.29	99.3267
1909.21	99.394	1909.21	98.666	1909.21	98.1731	1909.21	98.2425	1909.21	99.407
1911.14	99.3698	1911.14	98.8152	1911.14	98.1012	1911.14	98.0905	1911.14	99.1608
1913.07	99.4496	1913.07	98.9736	1913.07	98.3491	1913.07	98.0646	1913.07	99.0467
1915	99.4669	1915	99.2374	1915	98.7469	1915	98.0483	1915	99.2687
1916.93	99.1022	1916.93	99.085	1916.93	98.753	1916.93	98.1467	1916.93	99.4074
1918.86	98.4711	1918.86	98.7968	1918.86	97.9792	1918.86	98.127	1918.86	99.0286
1920.78	98.6402	1920.78	98.7772	1920.78	98.109	1920.78	98.3942	1920.78	98.9997
1922.71	99.0878	1922.71	98.718	1922.71	98.014	1922.71	98.4995	1922.71	99.0141
1924.64	98.8783	1924.64	98.3328	1924.64	97.5013	1924.64	98.1432	1924.64	98.5955
1926.57	98.8089	1926.57	98.3131	1926.57	97.2854	1926.57	97.7901	1926.57	98.6463
1928.5	99.0113	1928.5	98.5882	1928.5	97.743	1928.5	97.8637	1928.5	99.157
1930.43	99.1402	1930.43	98.5448	1930.43	98.1708	1930.43	98.0748	1930.43	99.2266
1932.36	98.8776	1932.36	98.6128	1932.36	97.7902	1932.36	98.0567	1932.36	99.2787
1934.28	98.4307	1934.28	98.5089	1934.28	97.4845	1934.28	98.2013	1934.28	98.9982
1936.21	98.3711	1936.21	98.4909	1936.21	97.7393	1936.21	98.2885	1936.21	98.7082
1938.14	98.6839	1938.14	98.7757	1938.14	98.1871	1938.14	97.8906	1938.14	98.7338
1940.07	98.8016	1940.07	98.8093	1940.07	98.1174	1940.07	98.0539	1940.07	98.9469
1942	98.6267	1942	98.6414	1942	97.2634	1942	98.3178	1942	99.0656
1943.93	98.4583	1943.93	98.3785	1943.93	97.2594	1943.93	98.3487	1943.93	98.6471
1945.86	98.6646	1945.86	98.2114	1945.86	97.519	1945.86	98.3774	1945.86	98.66
1947.78	99.2592	1947.78	98.8429	1947.78	97.6828	1947.78	98.8884	1947.78	98.8374
1949.71	98.6727	1949.71	98.9637	1949.71	97.7274	1949.71	98.7473	1949.71	98.756
1951.64	98.5088	1951.64	98.8896	1951.64	97.628	1951.64	98.1506	1951.64	98.5851
1953.57	98.72	1953.57	98.8332	1953.57	97.5755	1953.57	98.2533	1953.57	98.7616
1955.5	98.9201	1955.5	99.2378	1955.5	98.1593	1955.5	98.4238	1955.5	99.5694
1957.43	99.4292	1957.43	99.8099	1957.43	98.986	1957.43	98.2774	1957.43	100.161
1959.35	99.4662	1959.35	99.3525	1959.35	98.712	1959.35	98.2072	1959.35	100.001
1961.28	98.8779	1961.28	98.1742	1961.28	97.5114	1961.28	97.9088	1961.28	98.8944
1963.21	98.3359	1963.21	98.0182	1963.21	97.1034	1963.21	97.901	1963.21	98.4161
1965.14	99.0046	1965.14	98.4363	1965.14	97.3553	1965.14	98.4204	1965.14	99.0532
1967.07	98.6896	1967.07	97.9164	1967.07	96.407	1967.07	98.2368	1967.07	99.2786
1969	97.7808	1969	97.8581	1969	96.1935	1969	97.8961	1969	99.2324
1970.92	98.8523	1970.92	98.2702	1970.92	97.3924	1970.92	97.971	1970.92	99.3908
1972.85	98.5618	1972.85	98.3431	1972.85	97.7251	1972.85	98.004	1972.85	99.0245
1974.78	97.0212	1974.78	98.3508	1974.78	97.8354	1974.78	98.0056	1974.78	98.3435
1976.71	97.5104	1976.71	98.3723	1976.71	98.0456	1976.71	97.8294	1976.71	98.6178
1978.64	99.0952	1978.64	99.6345	1978.64	98.8804	1978.64	97.7403	1978.64	99.6598
1980.57	99.3594	1980.57	99.4862	1980.57	98.9477	1980.57	97.8037	1980.57	99.7852
1982.5	99.0879	1982.5	98.8885	1982.5	98.5938	1982.5	98.4865	1982.5	99.7347
1984.42	98.6337	1984.42	98.6813	1984.42	98.6988	1984.42	97.7415	1984.42	99.4607
1986.35	98.2752	1986.35	98.9249	1986.35	98.2748	1986.35	97.5262	1986.35	99.2796
1988.28	98.1951	1988.28	98.296	1988.28	96.9689	1988.28	97.6287	1988.28	98.4568
1990.21	98.0802	1990.21	97.3021	1990.21	96.4112	1990.21	97.331	1990.21	98.1385
1992.14	97.9376	1992.14	96.8589	1992.14	96.2593	1992.14	97.6428	1992.14	98.585
1994.07	98.56	1994.07	98.1243	1994.07	97.9578	1994.07	98.3861	1994.07	99.0712
1996	99.3427	1996	98.633	1996	99.2745	1996	98.4079	1996	99.3302
1997.92	98.694	1997.92	98.5886	1997.92	98.3597	1997.92	98.1645	1997.92	99.0698
1999.85	97.8273	1999.85	98.4256	1999.85	97.1277	1999.85	98.3694	1999.85	98.0319
2001.78	98.8631	2001.78	98.9229	2001.78	97.435	2001.78	98.8056	2001.78	98.0844
2003.71	99.0917	2003.71	99.3672	2003.71	98.2666	2003.71	98.5128	2003.71	98.4116
2005.64	98.4055	2005.64	98.5343	2005.64	97.7967	2005.64	98.384	2005.64	98.2737
2007.57	97.9164	2007.57	97.9761	2007.57	96.8526	2007.57	98.5132	2007.57	98.1585
2009.49	98.2274	2009.49	98.3173	2009.49	96.5602	2009.49	98.4576	2009.49	98.3722
2011.42	98.6474	2011.42	98.4276	2011.42	96.6085	2011.42	99.1552	2011.42	98.2095
2013.35	98.6793	2013.35	98.391	2013.35	97.4442	2013.35	98.5935	2013.35	98.3519
2015.28	98.5446	2015.28	98.7406	2015.28	98.4336	2015.28	97.3366	2015.28	98.6641
2017.21	98.6655	2017.21	98.7869	2017.21	98.097	2017.21	97.5703	2017.21	98.5926
2019.14	98.3003	2019.14	98.4175	2019.14	97.6396	2019.14	97.5779	2019.14	98.7267
2021.07	99.1474	2021.07	98.7626	2021.07	98.2135	2021.07	97.2189	2021.07	99.4743
2022.99	100.229	2022.99	99.7822	2022.99	99.0773	2022.99	96.9419	2022.99	100.453
2024.92	100.36	2024.92	99.3362	2024.92	98.5739	2024.92	96.9134	2024.92	100.454
2026.85	99.1194	2026.85	97.8616	2026.85	97.3243	2026.85	97.8992	2026.85	99.1975
2028.78	98.2186	2028.78	97.578	2028.78	97.4917	2028.78	98.203	2028.78	98.4777
2030.71	97.6229	2030.71	97.5288	2030.71	97.7357	2030.71	98.0726	2030.71	98.9812
2032.64	97.5136	2032.64	97.6046	2032.64	97.3809	2032.64	98.0932	2032.64	98.6606
2034.57	98.3904	2034.57	98.5128	2034.57	97.2789	2034.57	98.562	2034.57	98.6476
2036.49	98.6796	2036.49	98.932	2036.49	96.6497	2036.49	97.9636	2036.49	98.1802
2038.42	98.369	2038.42	98.7832	2038.42	96.6967	2038.42	98.1873	2038.42	97.7905
2040.35	98.1091	2040.35	98.4389	2040.35	97.2006	2040.35	98.4721	2040.35	97.9709
2042.28	97.5907	2042.28	98.1889	2042.28	97.0623	2042.28	97.1558	2042.28	97.3181
2044.21	98.029	2044.21	98.9107	2044.21	97.3712	2044.21	97.2126	2044.21	98.3443
2046.14	98.6945	2046.14	98.6256	2046.14	97.2187	2046.14	97.7813	2046.14	98.8263
2048.07	99.3229	2048.07	98.5122	2048.07	97.2985	2048.07	97.6074	2048.07	99.1975
2049.99	99.7586	2049.99	98.7399	2049.99	97.5951	2049.99	97.6405	2049.99	99.7092
2051.92	99.3713	2051.92	98.3276	2051.92	97.4535	2051.92	97.6932	2051.92	98.8508
2053.85	99.0139	2053.85	98.1985	2053.85	97.2243	2053.85	97.7855	2053.85	98.3338
2055.78	98.9496	2055.78	98.7681	2055.78	97.5388	2055.78	97.987	2055.78	98.9968
2057.71	98.9221	2057.71	98.5777	2057.71	97.5764	2057.71	97.955	2057.71	99.0265
2059.64	99.0125	2059.64	98.3894	2059.64	97.5553	2059.64	97.8846	2059.64	98.6954
2061.57	98.5513	2061.57	98.6251	2061.57	97.7473	2061.57	98.1087	2061.57	98.7023
2063.49	97.7653	2063.49	98.3147	2063.49	97.6693	2063.49	98.22	2063.49	98.2177
2065.42	98.0122	2065.42	98.0771	2065.42	97.6358	2065.42	97.7402	2065.42	98.1863
2067.35	98.7374	2067.35	98.357	2067.35	97.6911	2067.35	97.3406	2067.35	98.6402
2069.28	98.6193	2069.28	98.1737	2069.28	97.4225	2069.28	97.2504	2069.28	98.3343
2071.21	98.4364	2071.21	98.1907	2071.21	97.2332	2071.21	97.7764	2071.21	98.4518
2073.14	98.897	2073.14	98.7031	2073.14	97.7443	2073.14	97.8085	2073.14	99.0318
2075.06	99.6145	2075.06	98.9643	2075.06	98.243	2075.06	97.8494	2075.06	99.2559
2076.99	99.1804	2076.99	98.7103	2076.99	97.739	2076.99	98.3399	2076.99	98.8948
2078.92	99.0079	2078.92	98.8991	2078.92	97.6681	2078.92	98.3137	2078.92	99.0606
2080.85	98.9764	2080.85	98.9078	2080.85	97.577	2080.85	98.0591	2080.85	98.9158
2082.78	98.8442	2082.78	98.7037	2082.78	97.7316	2082.78	98.1526	2082.78	98.8743
2084.71	98.5127	2084.71	98.4342	2084.71	97.5639	2084.71	98.2155	2084.71	98.8213
2086.64	98.2693	2086.64	98.3522	2086.64	97.1667	2086.64	98.2925	2086.64	98.7628
2088.56	98.3379	2088.56	98.7179	2088.56	97.2306	2088.56	98.2788	2088.56	98.4962
2090.49	98.7194	2090.49	98.7127	2090.49	97.5042	2090.49	98.2296	2090.49	98.672
2092.42	99.2157	2092.42	98.7075	2092.42	97.6516	2092.42	98.5725	2092.42	98.7257
2094.35	99.2117	2094.35	99.0148	2094.35	97.9052	2094.35	98.2366	2094.35	98.7619
2096.28	99.0522	2096.28	99.2567	2096.28	97.9754	2096.28	97.9491	2096.28	98.922
2098.21	98.6916	2098.21	98.8276	2098.21	97.6214	2098.21	98.1597	2098.21	98.9315
2100.14	98.6409	2100.14	98.3881	2100.14	97.4109	2100.14	98.0753	2100.14	98.6383
2102.06	98.698	2102.06	98.54	2102.06	97.5276	2102.06	98.0451	2102.06	98.5074
2103.99	98.9943	2103.99	98.8932	2103.99	97.5249	2103.99	98.0907	2103.99	98.695
2105.92	98.9058	2105.92	98.7834	2105.92	97.4453	2105.92	97.9629	2105.92	98.5988
2107.85	98.7077	2107.85	98.4032	2107.85	97.4084	2107.85	98.0178	2107.85	98.5844
2109.78	98.8178	2109.78	98.4492	2109.78	97.45	2109.78	98.0622	2109.78	98.6372
2111.71	98.8363	2111.71	98.6552	2111.71	97.5466	2111.71	97.9937	2111.71	98.7536
2113.63	98.6736	2113.63	98.7148	2113.63	97.6229	2113.63	98.126	2113.63	98.6923
2115.56	98.4941	2115.56	98.6939	2115.56	97.523	2115.56	98.1685	2115.56	98.4679
2117.49	98.4486	2117.49	98.6345	2117.49	97.699	2117.49	98.3243	2117.49	98.5054
2119.42	98.8248	2119.42	98.772	2119.42	97.8816	2119.42	98.4591	2119.42	98.8757
2121.35	99.2276	2121.35	98.6165	2121.35	97.9589	2121.35	98.4076	2121.35	98.9311
2123.28	99.3261	2123.28	98.5123	2123.28	97.6593	2123.28	98.547	2123.28	98.9356
2125.2	98.9744	2125.2	98.475	2125.2	97.5547	2125.2	98.4595	2125.2	98.9796
2127.13	98.4689	2127.13	98.4552	2127.13	97.4236	2127.13	98.8182	2127.13	98.691
2129.06	98.3928	2129.06	98.4723	2129.06	97.5173	2129.06	98.928	2129.06	98.3796
2130.99	98.3924	2130.99	98.2728	2130.99	97.1484	2130.99	98.1468	2130.99	98.3971
2132.92	98.2553	2132.92	98.3226	2132.92	96.7634	2132.92	97.6136	2132.92	98.5036
2134.85	98.3416	2134.85	98.4955	2134.85	96.9767	2134.85	97.393	2134.85	98.3708
2136.78	98.7602	2136.78	98.6503	2136.78	96.9278	2136.78	97.8481	2136.78	98.6693
2138.7	99.0286	2138.7	98.6932	2138.7	96.9513	2138.7	98.3326	2138.7	98.8585
2140.63	98.5828	2140.63	98.2906	2140.63	97.3567	2140.63	98.3629	2140.63	98.3255
2142.56	98.0649	2142.56	98.0062	2142.56	97.0944	2142.56	97.9235	2142.56	97.9166
2144.49	97.8189	2144.49	98.3868	2144.49	96.8293	2144.49	98.1399	2144.49	98.365
2146.42	98.4053	2146.42	97.9831	2146.42	96.9843	2146.42	98.361	2146.42	98.4359
2148.35	99.4088	2148.35	98.222	2148.35	97.5469	2148.35	98.5257	2148.35	98.4038
2150.28	99.5938	2150.28	98.7226	2150.28	98.0919	2150.28	98.5171	2150.28	99.177
2152.2	98.432	2152.2	98.8434	2152.2	97.7107	2152.2	98.2339	2152.2	99.3782
2154.13	97.7042	2154.13	99.1113	2154.13	97.4774	2154.13	98.4586	2154.13	99.1269
2156.06	98.5306	2156.06	99.0225	2156.06	97.8762	2156.06	99.142	2156.06	99.6741
2157.99	98.5226	2157.99	98.5826	2157.99	97.5932	2157.99	99.0055	2157.99	99.5449
2159.92	97.6721	2159.92	98.5391	2159.92	96.992	2159.92	98.2792	2159.92	98.4771
2161.85	98.541	2161.85	98.4741	2161.85	97.2574	2161.85	96.9286	2161.85	98.1388
2163.78	99.1199	2163.78	98.9192	2163.78	97.6988	2163.78	97.4139	2163.78	98.797
2165.7	98.5995	2165.7	99.377	2165.7	98.0008	2165.7	98.4868	2165.7	99.0401
2167.63	99.1399	2167.63	99.3303	2167.63	98.7883	2167.63	98.66	2167.63	98.0446
2169.56	100.21	2169.56	99.8757	2169.56	99.0817	2169.56	98.6716	2169.56	98.3627
2171.49	99.8603	2171.49	100.355	2171.49	98.7404	2171.49	98.1064	2171.49	99.8948
2173.42	99.0736	2173.42	99.3976	2173.42	97.8939	2173.42	97.7143	2173.42	100.01
2175.35	98.9989	2175.35	97.9078	2175.35	97.3497	2175.35	98.0115	2175.35	99.1941
2177.28	98.9851	2177.28	98.3515	2177.28	98.0405	2177.28	98.1304	2177.28	98.8647
2179.2	99.2234	2179.2	99.585	2179.2	98.443	2179.2	99.035	2179.2	98.7555
2181.13	99.5149	2181.13	100.119	2181.13	98.657	2181.13	99.1325	2181.13	99.4398
2183.06	98.8236	2183.06	99.5003	2183.06	98.059	2183.06	99.0357	2183.06	100.188
2184.99	98.4937	2184.99	98.8482	2184.99	97.0276	2184.99	98.9857	2184.99	99.6482
2186.92	99.289	2186.92	99.0521	2186.92	97.5957	2186.92	98.3135	2186.92	99.3339
2188.85	99.7582	2188.85	99.0503	2188.85	98.4551	2188.85	98.4495	2188.85	99.5051
2190.77	99.2513	2190.77	98.9187	2190.77	98.2694	2190.77	98.6192	2190.77	99.21
2192.7	98.8161	2192.7	98.7521	2192.7	97.5773	2192.7	97.8485	2192.7	98.6105
2194.63	98.7252	2194.63	98.662	2194.63	97.3141	2194.63	97.5844	2194.63	98.7612
2196.56	98.3777	2196.56	98.5249	2196.56	97.3741	2196.56	97.8005	2196.56	98.5405
2198.49	98.3281	2198.49	98.2143	2198.49	97.6697	2198.49	97.6968	2198.49	98.5234
2200.42	98.3532	2200.42	98.3185	2200.42	97.5834	2200.42	98.002	2200.42	98.3147
2202.34	98.7303	2202.34	98.5259	2202.34	98.054	2202.34	98.527	2202.34	98.1993
2204.27	98.8977	2204.27	98.3306	2204.27	98.1256	2204.27	98.314	2204.27	98.256
2206.2	99.2283	2206.2	98.3854	2206.2	97.5275	2206.2	98.325	2206.2	98.3145
2208.13	99.392	2208.13	98.5121	2208.13	97.1933	2208.13	97.9526	2208.13	98.2311
2210.06	99.0269	2210.06	98.4212	2210.06	97.5212	2210.06	97.5709	2210.06	98.4123
2211.99	99.0268	2211.99	98.5258	2211.99	97.6379	2211.99	97.7464	2211.99	98.4803
2213.92	99.0264	2213.92	98.7117	2213.92	97.3408	2213.92	98.1075	2213.92	98.7228
2215.84	98.4504	2215.84	98.7128	2215.84	97.4564	2215.84	98.5133	2215.84	98.5711
2217.77	98.5184	2217.77	99.5024	2217.77	97.7225	2217.77	98.8125	2217.77	98.6617
2219.7	98.702	2219.7	99.2824	2219.7	97.5767	2219.7	98.234	2219.7	98.5887
2221.63	98.6899	2221.63	98.8607	2221.63	97.5773	2221.63	97.8222	2221.63	98.5551
2223.56	98.6932	2223.56	98.6644	2223.56	97.706	2223.56	98.2741	2223.56	98.5241
2225.49	98.7382	2225.49	98.3453	2225.49	97.8999	2225.49	98.1129	2225.49	98.4332
2227.42	98.5959	2227.42	98.4066	2227.42	97.917	2227.42	98.4648	2227.42	98.4042
2229.34	98.5755	2229.34	98.8071	2229.34	97.6745	2229.34	98.7625	2229.34	98.5736
2231.27	98.5661	2231.27	98.9295	2231.27	97.4364	2231.27	98.6286	2231.27	98.5152
2233.2	98.75	2233.2	98.8011	2233.2	97.0143	2233.2	98.2585	2233.2	98.4678
2235.13	98.6258	2235.13	98.245	2235.13	97.1189	2235.13	97.9526	2235.13	98.5556
2237.06	98.1362	2237.06	97.859	2237.06	97.0973	2237.06	97.5592	2237.06	98.0583
2238.99	98.5008	2238.99	98.4485	2238.99	97.4604	2238.99	97.9877	2238.99	98.4706
2240.91	99.1097	2240.91	99.0095	2240.91	97.8	2240.91	98.4734	2240.91	99.2584
2242.84	99.2115	2242.84	98.8303	2242.84	97.591	2242.84	98.257	2242.84	99.1391
2244.77	99.1402	2244.77	98.8032	2244.77	97.7394	2244.77	98.0568	2244.77	99.1916
2246.7	99.0345	2246.7	98.9095	2246.7	97.8205	2246.7	98.0829	2246.7	99.016
2248.63	99.0588	2248.63	99.0017	2248.63	97.8187	2248.63	98.1266	2248.63	99.0376
2250.56	99.1839	2250.56	98.9813	2250.56	97.8264	2250.56	98.1264	2250.56	99.006
2252.49	99.0504	2252.49	98.8631	2252.49	97.6747	2252.49	98.113	2252.49	98.6748
2254.41	98.8221	2254.41	98.8097	2254.41	97.5585	2254.41	97.6792	2254.41	98.7607
2256.34	98.627	2256.34	98.6977	2256.34	97.4282	2256.34	97.9929	2256.34	98.7387
2258.27	98.709	2258.27	98.6823	2258.27	97.3806	2258.27	98.2776	2258.27	98.7449
2260.2	98.7921	2260.2	98.4697	2260.2	97.2931	2260.2	98.3692	2260.2	98.7269
2262.13	98.7268	2262.13	98.3927	2262.13	97.3	2262.13	98.3071	2262.13	98.5884
2264.06	98.8787	2264.06	98.4917	2264.06	97.4775	2264.06	98.3569	2264.06	98.7328
2265.99	98.7497	2265.99	98.6145	2265.99	97.7738	2265.99	98.1671	2265.99	98.9201
2267.91	98.7018	2267.91	98.6436	2267.91	97.7048	2267.91	97.8519	2267.91	98.8323
2269.84	98.7241	2269.84	98.4692	2269.84	97.6629	2269.84	98.0451	2269.84	98.8235
2271.77	98.4683	2271.77	98.1798	2271.77	97.7101	2271.77	98.0204	2271.77	98.8186
2273.7	98.485	2273.7	98.3875	2273.7	97.4862	2273.7	98.0532	2273.7	98.7587
2275.63	98.8152	2275.63	98.6622	2275.63	97.5171	2275.63	98.0459	2275.63	98.8908
2277.56	99.0359	2277.56	98.8684	2277.56	97.8779	2277.56	97.9835	2277.56	99.0552
2279.49	99.0165	2279.49	99.095	2279.49	97.7667	2279.49	97.9019	2279.49	99.0164
2281.41	98.9143	2281.41	99.0942	2281.41	97.6984	2281.41	97.9539	2281.41	98.8564
2283.34	98.9593	2283.34	98.9903	2283.34	97.7106	2283.34	98.0118	2283.34	98.7974
2285.27	99.0831	2285.27	99.0112	2285.27	97.7121	2285.27	98.0152	2285.27	98.8394
2287.2	98.9569	2287.2	99.023	2287.2	97.7017	2287.2	97.9825	2287.2	98.8196
2289.13	98.7076	2289.13	98.9702	2289.13	97.5308	2289.13	97.9808	2289.13	98.7847
2291.06	98.7339	2291.06	98.9034	2291.06	97.5555	2291.06	97.9897	2291.06	98.7391
2292.99	98.9376	2292.99	98.991	2292.99	97.6434	2292.99	97.968	2292.99	98.753
2294.91	99.0394	2294.91	98.9994	2294.91	97.7749	2294.91	97.9246	2294.91	98.7947
2296.84	98.9749	2296.84	98.8528	2296.84	97.6485	2296.84	97.8959	2296.84	98.8201
2298.77	99.0031	2298.77	98.7565	2298.77	97.6545	2298.77	97.9106	2298.77	98.8475
2300.7	99.1529	2300.7	98.9363	2300.7	97.8183	2300.7	97.9329	2300.7	98.9009
2302.63	99.0874	2302.63	98.9997	2302.63	97.9073	2302.63	97.9582	2302.63	98.9591
2304.56	99.0729	2304.56	99.0655	2304.56	97.9726	2304.56	97.9309	2304.56	99.0441
2306.48	99.0466	2306.48	99.1078	2306.48	98.0307	2306.48	98.043	2306.48	99.0218
2308.41	99.0258	2308.41	99.1027	2308.41	98.0206	2308.41	98.1273	2308.41	99.0522
2310.34	99.0237	2310.34	99.0955	2310.34	98.0425	2310.34	98.058	2310.34	99.0725
2312.27	98.9579	2312.27	99.1549	2312.27	98.0443	2312.27	98.0468	2312.27	99.069
2314.2	98.9298	2314.2	99.2099	2314.2	98.0992	2314.2	98.1022	2314.2	99.057
2316.13	98.9321	2316.13	99.0419	2316.13	98.0478	2316.13	98.0629	2316.13	99.0335
2318.05	98.9574	2318.05	98.7185	2318.05	97.885	2318.05	97.9832	2318.05	99.0269
2319.98	98.9321	2319.98	98.6568	2319.98	97.9358	2319.98	97.7948	2319.98	99.0385
2321.91	98.9278	2321.91	99.0172	2321.91	98.0697	2321.91	98.1094	2321.91	99.0367
2323.84	98.9532	2323.84	99.296	2323.84	98.2318	2323.84	98.2893	2323.84	99.0378
2325.77	98.9896	2325.77	99.0907	2325.77	98.1541	2325.77	98.3002	2325.77	99.0986
2327.7	99.0221	2327.7	99.0343	2327.7	98.1222	2327.7	98.2956	2327.7	99.1656
2329.63	99.0991	2329.63	99.0678	2329.63	98.1959	2329.63	98.3024	2329.63	99.1989
2331.55	98.876	2331.55	99.0772	2331.55	98.1824	2331.55	98.3027	2331.55	99.2301
2333.48	98.7733	2333.48	99.053	2333.48	98.1971	2333.48	98.3588	2333.48	99.2834
2335.41	98.9483	2335.41	98.9968	2335.41	98.1791	2335.41	98.4103	2335.41	99.3325
2337.34	99.0706	2337.34	98.9766	2337.34	98.2494	2337.34	98.367	2337.34	99.5041
2339.27	98.915	2339.27	99.0012	2339.27	98.3463	2339.27	98.3526	2339.27	99.3164
2341.2	98.9103	2341.2	99.0565	2341.2	98.2057	2341.2	98.5827	2341.2	99.1541
2343.12	98.9844	2343.12	99.1207	2343.12	98.0025	2343.12	98.3804	2343.12	99.2963
2345.05	98.9987	2345.05	99.1726	2345.05	98.1325	2345.05	98.2293	2345.05	99.2878
2346.98	98.9395	2346.98	99.207	2346.98	98.2525	2346.98	97.9898	2346.98	99.2255
2348.91	98.8979	2348.91	99.2456	2348.91	98.2526	2348.91	98.2011	2348.91	99.155
2350.84	98.881	2350.84	99.2779	2350.84	98.2404	2350.84	98.2447	2350.84	99.1135
2352.77	98.8859	2352.77	99.3938	2352.77	98.2145	2352.77	98.1865	2352.77	99.1034
2354.7	98.5481	2354.7	99.2594	2354.7	98.3895	2354.7	98.2484	2354.7	99.0364
2356.62	98.3028	2356.62	99.1148	2356.62	98.2716	2356.62	98.2699	2356.62	98.9372
2358.55	98.3397	2358.55	99.17	2358.55	98.107	2358.55	98.5439	2358.55	98.8611
2360.48	98.4159	2360.48	99.1477	2360.48	98.0839	2360.48	98.4012	2360.48	98.8958
2362.41	98.4312	2362.41	99.1101	2362.41	97.9633	2362.41	98.3173	2362.41	98.896
2364.34	98.4109	2364.34	99.0813	2364.34	97.9715	2364.34	97.9377	2364.34	98.9116
2366.27	98.5709	2366.27	98.6287	2366.27	98.0054	2366.27	97.8376	2366.27	98.7215
2368.2	98.7876	2368.2	99.0644	2368.2	98.0592	2368.2	98.1072	2368.2	98.9774
2370.12	98.9171	2370.12	99.3735	2370.12	98.001	2370.12	98.051	2370.12	99.1768
2372.05	98.8796	2372.05	98.9083	2372.05	97.9362	2372.05	98.3069	2372.05	99.0615
2373.98	98.9267	2373.98	98.8575	2373.98	97.9699	2373.98	98.0246	2373.98	98.99
2375.91	98.9585	2375.91	98.8334	2375.91	98.0191	2375.91	97.8655	2375.91	98.9703
2377.84	98.9563	2377.84	98.7844	2377.84	97.8586	2377.84	98.0708	2377.84	98.9639
2379.77	98.9166	2379.77	98.5962	2379.77	97.7663	2379.77	98.0679	2379.77	98.9358
2381.7	98.8707	2381.7	98.7181	2381.7	97.7008	2381.7	98.121	2381.7	98.8852
2383.62	98.865	2383.62	98.7539	2383.62	97.6741	2383.62	98.0695	2383.62	98.8591
2385.55	98.8811	2385.55	98.8192	2385.55	97.649	2385.55	98.1068	2385.55	98.8626
2387.48	98.8567	2387.48	98.8188	2387.48	97.6251	2387.48	98.1795	2387.48	98.8801
2389.41	98.8897	2389.41	98.8442	2389.41	97.6351	2389.41	98.2081	2389.41	98.8949
2391.34	98.9159	2391.34	98.8632	2391.34	97.6652	2391.34	98.196	2391.34	98.9033
2393.27	98.9593	2393.27	98.8735	2393.27	97.735	2393.27	98.1815	2393.27	98.9182
2395.2	99.0298	2395.2	98.8726	2395.2	97.776	2395.2	98.1726	2395.2	98.9335
2397.12	99.0181	2397.12	98.8076	2397.12	97.7815	2397.12	98.1781	2397.12	98.9303
2399.05	99.0307	2399.05	98.7902	2399.05	97.8012	2399.05	98.1801	2399.05	98.9262
2400.98	99.0491	2400.98	98.7876	2400.98	97.8252	2400.98	98.1763	2400.98	98.923
2402.91	99.0444	2402.91	98.7867	2402.91	97.824	2402.91	98.1707	2402.91	98.9277
2404.84	99.0259	2404.84	98.7932	2404.84	97.792	2404.84	98.1725	2404.84	98.9371
2406.77	98.996	2406.77	98.7857	2406.77	97.7386	2406.77	98.1785	2406.77	98.9214
2408.7	98.9625	2408.7	98.7722	2408.7	97.6914	2408.7	98.1588	2408.7	98.8889
2410.62	98.9588	2410.62	98.7993	2410.62	97.674	2410.62	98.1292	2410.62	98.8556
2412.55	98.97	2412.55	98.7655	2412.55	97.6594	2412.55	98.1169	2412.55	98.8251
2414.48	98.9682	2414.48	98.755	2414.48	97.59	2414.48	98.1247	2414.48	98.7991
2416.41	98.9529	2416.41	98.7337	2416.41	97.5486	2416.41	98.1407	2416.41	98.762
2418.34	98.9446	2418.34	98.7117	2418.34	97.5982	2418.34	98.0208	2418.34	98.656
2420.26	98.9448	2420.26	98.6524	2420.26	97.5949	2420.26	97.9796	2420.26	98.6735
2422.19	99.0598	2422.19	98.7424	2422.19	97.7538	2422.19	98.1055	2422.19	98.7485
2424.12	98.9737	2424.12	98.7624	2424.12	97.6202	2424.12	98.2321	2424.12	98.7665
2426.05	98.9153	2426.05	98.7996	2426.05	97.6279	2426.05	98.3207	2426.05	98.7964
2427.98	98.8902	2427.98	98.8255	2427.98	97.5772	2427.98	98.132	2427.98	98.8305
2429.91	99.0242	2429.91	98.8407	2429.91	97.6568	2429.91	98.074	2429.91	98.8688
2431.84	99.067	2431.84	98.9897	2431.84	97.6647	2431.84	97.9484	2431.84	98.8985
2433.76	99.0615	2433.76	98.8676	2433.76	97.668	2433.76	98.0925	2433.76	98.9071
2435.69	98.991	2435.69	98.8598	2435.69	97.6696	2435.69	98.0593	2435.69	98.9063
2437.62	99.0099	2437.62	98.8554	2437.62	97.6938	2437.62	98.0477	2437.62	98.914
2439.55	99.0166	2439.55	98.7937	2439.55	97.7229	2439.55	98.0613	2439.55	98.9038
2441.48	98.9832	2441.48	98.8403	2441.48	97.7422	2441.48	98.0706	2441.48	98.8665
2443.41	98.9624	2443.41	98.8261	2443.41	97.7395	2443.41	98.1072	2443.41	98.831
2445.34	98.9709	2445.34	98.828	2445.34	97.7239	2445.34	98.1075	2445.34	98.8208
2447.26	98.992	2447.26	98.8474	2447.26	97.7108	2447.26	98.1253	2447.26	98.8184
2449.19	99.0102	2449.19	98.8351	2449.19	97.6785	2449.19	98.097	2449.19	98.7982
2451.12	99.0029	2451.12	98.7966	2451.12	97.6403	2451.12	98.0869	2451.12	98.6806
2453.05	98.9954	2453.05	98.759	2453.05	97.582	2453.05	98.1024	2453.05	98.7548
2454.98	99.0848	2454.98	98.7229	2454.98	97.556	2454.98	98.1202	2454.98	98.861
2456.91	98.9978	2456.91	98.7087	2456.91	97.5474	2456.91	98.1167	2456.91	98.7888
2458.84	99.0006	2458.84	98.6764	2458.84	97.5532	2458.84	98.1079	2458.84	98.8095
2460.76	98.9298	2460.76	98.535	2460.76	97.5554	2460.76	98.1185	2460.76	98.8236
2462.69	99.0121	2462.69	98.733	2462.69	97.5619	2462.69	98.1325	2462.69	98.8858
2464.62	99.0014	2464.62	98.758	2464.62	97.5891	2464.62	98.2001	2464.62	98.9044
2466.55	99.071	2466.55	98.8139	2466.55	97.6259	2466.55	98.0877	2466.55	98.9071
2468.48	98.9258	2468.48	98.7797	2468.48	97.6426	2468.48	98.0356	2468.48	98.9807
2470.41	98.8977	2470.41	98.7446	2470.41	97.663	2470.41	97.9974	2470.41	98.9419
2472.34	98.8375	2472.34	98.7424	2472.34	97.6812	2472.34	97.9724	2472.34	98.9207
2474.26	98.7357	2474.26	98.6954	2474.26	97.6728	2474.26	97.9698	2474.26	98.9652
2476.19	98.8473	2476.19	98.6214	2476.19	97.6464	2476.19	97.9199	2476.19	98.9251
2478.12	98.8242	2478.12	98.5569	2478.12	97.6224	2478.12	97.9753	2478.12	98.8679
2480.05	98.8784	2480.05	98.5331	2480.05	97.5887	2480.05	98.0194	2480.05	98.8073
2481.98	98.9316	2481.98	98.5046	2481.98	97.6001	2481.98	98.0618	2481.98	98.7995
2483.91	98.8139	2483.91	98.5123	2483.91	97.5128	2483.91	98.1002	2483.91	98.7569
2485.83	98.6284	2485.83	98.4446	2485.83	97.4736	2485.83	98.13	2485.83	98.6596
2487.76	98.837	2487.76	98.5338	2487.76	97.4369	2487.76	98.155	2487.76	98.6559
2489.69	98.8301	2489.69	98.5436	2489.69	97.4156	2489.69	98.1595	2489.69	98.7352
2491.62	98.8362	2491.62	98.5371	2491.62	97.4198	2491.62	98.1382	2491.62	98.7346
2493.55	98.8625	2493.55	98.578	2493.55	97.4243	2493.55	98.0951	2493.55	98.857
2495.48	98.8954	2495.48	98.5451	2495.48	97.4315	2495.48	98.0675	2495.48	98.7553
2497.41	98.922	2497.41	98.5776	2497.41	97.4657	2497.41	98.0589	2497.41	98.7878
2499.33	98.9222	2499.33	98.5959	2499.33	97.5029	2499.33	98.0533	2499.33	98.7994
2501.26	98.8826	2501.26	98.5182	2501.26	97.5125	2501.26	98.0623	2501.26	98.7829
2503.19	98.9017	2503.19	98.5821	2503.19	97.5007	2503.19	98.0671	2503.19	98.7688
2505.12	98.8158	2505.12	98.5733	2505.12	97.4928	2505.12	98.061	2505.12	98.7609
2507.05	98.8137	2507.05	98.7035	2507.05	97.5073	2507.05	98.051	2507.05	98.7586
2508.98	98.7086	2508.98	98.6175	2508.98	97.5271	2508.98	98.0402	2508.98	98.7549
2510.91	98.8236	2510.91	98.6216	2510.91	97.5238	2510.91	98.0555	2510.91	98.7537
2512.83	98.8145	2512.83	98.6132	2512.83	97.4744	2512.83	98.0714	2512.83	98.7383
2514.76	98.7994	2514.76	98.5967	2514.76	97.4808	2514.76	98.0537	2514.76	98.79
2516.69	98.9617	2516.69	98.5615	2516.69	97.6111	2516.69	98.0241	2516.69	98.679
2518.62	98.9168	2518.62	98.6045	2518.62	97.6637	2518.62	98.0108	2518.62	98.6305
2520.55	98.8247	2520.55	98.4459	2520.55	97.3805	2520.55	98.0188	2520.55	98.574
2522.48	98.7375	2522.48	98.4284	2522.48	97.3499	2522.48	98.0485	2522.48	98.5693
2524.4	98.7545	2524.4	98.4419	2524.4	97.3288	2524.4	98.055	2524.4	98.5791
2526.33	98.778	2526.33	98.4631	2526.33	97.3	2526.33	97.8303	2526.33	98.5839
2528.26	98.7612	2528.26	98.4698	2528.26	97.2668	2528.26	98.0074	2528.26	98.5859
2530.19	98.7496	2530.19	98.4052	2530.19	97.2578	2530.19	98.1552	2530.19	98.614
2532.12	98.7621	2532.12	98.5032	2532.12	97.3011	2532.12	97.9928	2532.12	98.6613
2534.05	98.7774	2534.05	98.684	2534.05	97.3642	2534.05	97.9664	2534.05	98.8444
2535.97	98.7623	2535.97	98.6765	2535.97	97.3874	2535.97	97.8322	2535.97	98.6875
2537.9	98.7407	2537.9	98.4972	2537.9	97.3877	2537.9	97.9564	2537.9	98.6789
2539.83	98.7292	2539.83	98.5009	2539.83	97.396	2539.83	97.9382	2539.83	98.6668
2541.76	98.7346	2541.76	98.5009	2541.76	97.4133	2541.76	98.0011	2541.76	98.6547
2543.69	98.7503	2543.69	98.4828	2543.69	97.4149	2543.69	97.8735	2543.69	98.6539
2545.62	98.7587	2545.62	98.3485	2545.62	97.3038	2545.62	97.8877	2545.62	98.6394
2547.55	98.7634	2547.55	98.4091	2547.55	97.2688	2547.55	97.9142	2547.55	98.6004
2549.47	98.7732	2549.47	98.5093	2549.47	97.317	2549.47	97.9312	2549.47	98.6212
2551.4	98.7984	2551.4	98.4824	2551.4	97.4339	2551.4	97.9189	2551.4	98.6802
2553.33	98.7325	2553.33	98.401	2553.33	97.2693	2553.33	97.8926	2553.33	98.6501
2555.26	98.7249	2555.26	98.3887	2555.26	97.2499	2555.26	97.8872	2555.26	98.628
2557.19	98.7048	2557.19	98.3722	2557.19	97.2006	2557.19	97.8777	2557.19	98.6149
2559.12	98.6208	2559.12	98.3593	2559.12	97.249	2559.12	97.8506	2559.12	98.6024
2561.05	98.6401	2561.05	98.3288	2561.05	97.2312	2561.05	97.8355	2561.05	98.5817
2562.97	98.6083	2562.97	98.2916	2562.97	97.1966	2562.97	97.8339	2562.97	98.5232
2564.9	98.6028	2564.9	98.2891	2564.9	97.1776	2564.9	97.832	2564.9	98.4894
2566.83	98.5959	2566.83	98.2966	2566.83	97.1687	2566.83	97.8177	2566.83	98.47
2568.76	98.5895	2568.76	98.2897	2568.76	97.1644	2568.76	97.8044	2568.76	98.459
2570.69	98.599	2570.69	98.2925	2570.69	97.1681	2570.69	97.8265	2570.69	98.4747
2572.62	98.5884	2572.62	98.2899	2572.62	97.157	2572.62	97.8578	2572.62	98.4836
2574.55	98.5682	2574.55	98.2889	2574.55	97.1448	2574.55	97.7695	2574.55	98.4745
2576.47	98.5481	2576.47	98.2965	2576.47	97.1317	2576.47	97.7647	2576.47	98.477
2578.4	98.5321	2578.4	98.2951	2578.4	97.1248	2578.4	97.7391	2578.4	98.4762
2580.33	98.5129	2580.33	98.2866	2580.33	97.1193	2580.33	97.7083	2580.33	98.4702
2582.26	98.494	2582.26	98.2697	2582.26	97.1636	2582.26	97.6849	2582.26	98.5696
2584.19	98.4884	2584.19	98.2566	2584.19	97.1128	2584.19	97.67	2584.19	98.4499
2586.12	98.489	2586.12	98.2531	2586.12	97.1345	2586.12	97.6814	2586.12	98.3712
2588.05	98.4906	2588.05	98.229	2588.05	97.1391	2588.05	97.7091	2588.05	98.4315
2589.97	98.4969	2589.97	98.2067	2589.97	97.1338	2589.97	97.7289	2589.97	98.4313
2591.9	98.4972	2591.9	98.192	2591.9	97.1191	2591.9	97.7321	2591.9	98.429
2593.83	98.4775	2593.83	98.1633	2593.83	97.0918	2593.83	97.7278	2593.83	98.4034
2595.76	98.464	2595.76	98.1372	2595.76	97.102	2595.76	97.7068	2595.76	98.4663
2597.69	98.447	2597.69	98.1216	2597.69	97.0764	2597.69	97.673	2597.69	98.3994
2599.62	98.4086	2599.62	98.0848	2599.62	97.0528	2599.62	97.6419	2599.62	98.3835
2601.54	98.3907	2601.54	98.0657	2601.54	97.0272	2601.54	97.6099	2601.54	98.3734
2603.47	98.3747	2603.47	98.0453	2603.47	96.994	2603.47	97.5797	2603.47	98.3698
2605.4	98.3505	2605.4	98.0214	2605.4	96.967	2605.4	97.5558	2605.4	98.3718
2607.33	98.3377	2607.33	98.0199	2607.33	96.9523	2607.33	97.5441	2607.33	98.3737
2609.26	98.3391	2609.26	98.0245	2609.26	96.9475	2609.26	97.5386	2609.26	98.3714
2611.19	98.3495	2611.19	98.037	2611.19	96.9596	2611.19	97.5511	2611.19	98.3848
2613.11	98.3483	2613.11	98.0467	2613.11	96.9766	2613.11	97.5761	2613.11	98.4958
2615.04	98.3535	2615.04	98.0597	2615.04	96.9932	2615.04	97.6039	2615.04	98.381
2616.97	98.3759	2616.97	98.0947	2616.97	97.0189	2616.97	97.6248	2616.97	98.3816
2618.9	98.3927	2618.9	98.1194	2618.9	97.0372	2618.9	97.6302	2618.9	98.3798
2620.83	98.3981	2620.83	98.1306	2620.83	97.0406	2620.83	97.6281	2620.83	98.3786
2622.76	98.4015	2622.76	98.1383	2622.76	97.0413	2622.76	97.619	2622.76	98.3786
2624.69	98.4024	2624.69	98.1359	2624.69	97.0397	2624.69	97.6107	2624.69	98.369
2626.61	98.4083	2626.61	98.1222	2626.61	97.0274	2626.61	97.5967	2626.61	98.3614
2628.54	98.4167	2628.54	98.1129	2628.54	97.01	2628.54	97.5684	2628.54	98.3712
2630.47	98.4079	2630.47	98.1005	2630.47	96.9843	2630.47	97.5486	2630.47	98.3724
2632.4	98.3852	2632.4	98.0893	2632.4	96.9631	2632.4	97.5288	2632.4	98.3621
2634.33	98.373	2634.33	98.072	2634.33	96.9394	2634.33	97.4918	2634.33	98.3375
2636.26	98.3586	2636.26	98.0459	2636.26	96.9186	2636.26	97.4576	2636.26	98.3004
2638.19	98.3315	2638.19	98.022	2638.19	96.9113	2638.19	97.4414	2638.19	98.2736
2640.11	98.2909	2640.11	98.002	2640.11	96.9087	2640.11	97.4347	2640.11	98.2536
2642.04	98.2551	2642.04	97.9947	2642.04	96.9081	2642.04	97.4171	2642.04	98.242
2643.97	98.2405	2643.97	97.996	2643.97	96.9175	2643.97	97.394	2643.97	98.2439
2645.9	98.2319	2645.9	97.9829	2645.9	96.914	2645.9	97.3729	2645.9	98.2425
2647.83	98.2238	2647.83	97.9586	2647.83	96.8905	2647.83	97.3546	2647.83	98.2293
2649.76	98.2124	2649.76	97.9393	2649.76	96.8714	2649.76	97.3418	2649.76	98.2151
2651.68	98.2017	2651.68	97.9271	2651.68	96.8578	2651.68	97.3248	2651.68	98.1987
2653.61	98.1889	2653.61	97.9156	2653.61	96.8332	2653.61	97.3009	2653.61	98.1725
2655.54	98.1847	2655.54	97.8854	2655.54	96.7876	2655.54	97.2703	2655.54	98.1352
2657.47	98.0938	2657.47	97.8431	2657.47	96.7319	2657.47	97.2409	2657.47	98.0933
2659.4	98.0409	2659.4	97.8005	2659.4	96.6795	2659.4	97.1974	2659.4	98.0524
2661.33	97.9932	2661.33	97.7499	2661.33	96.6265	2661.33	97.1416	2661.33	98.0005
2663.26	97.9481	2663.26	97.706	2663.26	96.5856	2663.26	97.0971	2663.26	97.951
2665.18	97.9109	2665.18	97.6701	2665.18	96.5582	2665.18	97.0604	2665.18	97.9164
2667.11	97.8742	2667.11	97.6333	2667.11	96.5282	2667.11	97.0232	2667.11	97.8854
2669.04	97.8435	2669.04	97.5999	2669.04	96.4932	2669.04	96.9879	2669.04	97.8505
2670.97	97.8283	2670.97	97.5637	2670.97	96.4675	2670.97	96.9606	2670.97	97.8107
2672.9	97.8144	2672.9	97.5235	2672.9	96.442	2672.9	96.9378	2672.9	97.7635
2674.83	97.7962	2674.83	97.4908	2674.83	96.4157	2674.83	96.9114	2674.83	97.7221
2676.76	97.7718	2676.76	97.4682	2676.76	96.3976	2676.76	96.8753	2676.76	97.6998
2678.68	97.738	2678.68	97.4427	2678.68	96.3761	2678.68	96.8341	2678.68	97.6779
2680.61	97.7029	2680.61	97.4052	2680.61	96.338	2680.61	96.794	2680.61	97.6425
2682.54	97.6487	2682.54	97.3597	2682.54	96.2937	2682.54	96.7489	2682.54	97.5981
2684.47	97.5814	2684.47	97.3141	2684.47	96.2496	2684.47	96.6864	2684.47	97.5532
2686.4	97.502	2686.4	97.2673	2686.4	96.1986	2686.4	96.6059	2686.4	97.504
2688.33	97.4125	2688.33	97.2127	2688.33	96.141	2688.33	96.5186	2688.33	97.438
2690.26	97.3289	2690.26	97.1505	2690.26	96.0743	2690.26	96.4228	2690.26	97.3652
2692.18	97.2607	2692.18	97.0844	2692.18	95.9999	2692.18	96.3275	2692.18	97.2963
2694.11	97.1846	2694.11	97.012	2694.11	95.9143	2694.11	96.2408	2694.11	97.2151
2696.04	97.0983	2696.04	96.9347	2696.04	95.8198	2696.04	96.169	2696.04	97.1243
2697.97	97.014	2697.97	96.8573	2697.97	95.7311	2697.97	96.1076	2697.97	97.0396
2699.9	96.9463	2699.9	96.7977	2699.9	95.6559	2699.9	96.0456	2699.9	96.9761
2701.83	96.8891	2701.83	96.7466	2701.83	95.5984	2701.83	95.9756	2701.83	96.927
2703.76	96.8371	2703.76	96.6899	2703.76	95.5447	2703.76	95.9082	2703.76	96.8759
2705.68	96.7957	2705.68	96.6339	2705.68	95.4896	2705.68	95.855	2705.68	96.8208
2707.61	96.7541	2707.61	96.5794	2707.61	95.4387	2707.61	95.8089	2707.61	96.7697
2709.54	96.7042	2709.54	96.5333	2709.54	95.4004	2709.54	95.7598	2709.54	96.7272
2711.47	96.6536	2711.47	96.4957	2711.47	95.3736	2711.47	95.7083	2711.47	96.6929
2713.4	96.5962	2713.4	96.4592	2713.4	95.3431	2713.4	95.6508	2713.4	96.6539
2715.33	96.541	2715.33	96.4218	2715.33	95.3095	2715.33	95.5891	2715.33	96.6074
2717.25	96.4913	2717.25	96.3862	2717.25	95.2693	2717.25	95.5261	2717.25	96.5597
2719.18	96.4418	2719.18	96.3483	2719.18	95.2206	2719.18	95.4785	2719.18	96.5116
2721.11	96.39	2721.11	96.3025	2721.11	95.1628	2721.11	95.4314	2721.11	96.4544
2723.04	96.3458	2723.04	96.2599	2723.04	95.1108	2723.04	95.3854	2723.04	96.392
2724.97	96.3134	2724.97	96.2259	2724.97	95.0651	2724.97	95.3389	2724.97	96.3345
2726.9	96.2856	2726.9	96.1957	2726.9	95.0168	2726.9	95.2833	2726.9	96.2796
2728.82	96.2459	2728.82	96.145	2728.82	94.9675	2728.82	95.2241	2728.82	96.2199
2730.75	96.2	2730.75	96.0801	2730.75	94.9127	2730.75	95.1762	2730.75	96.1639
2732.68	96.1606	2732.68	96.0261	2732.68	94.8654	2732.68	95.1303	2732.68	96.1221
2734.61	96.124	2734.61	95.9803	2734.61	94.8293	2734.61	95.0816	2734.61	96.094
2736.54	96.0906	2736.54	95.9423	2736.54	94.8078	2736.54	95.0424	2736.54	96.0885
2738.47	96.0667	2738.47	95.917	2738.47	94.7962	2738.47	95.025	2738.47	96.0963
2740.4	96.0417	2740.4	95.8932	2740.4	94.7827	2740.4	95.0152	2740.4	96.1027
2742.32	96.0294	2742.32	95.8761	2742.32	94.7789	2742.32	95.0121	2742.32	96.1147
2744.25	96.0342	2744.25	95.8735	2744.25	94.7852	2744.25	95.0174	2744.25	96.1249
2746.18	96.0439	2746.18	95.8724	2746.18	94.7916	2746.18	95.034	2746.18	96.1345
2748.11	96.0674	2748.11	95.8761	2748.11	94.799	2748.11	95.0484	2748.11	96.1469
2750.04	96.1074	2750.04	95.9046	2750.04	94.8128	2750.04	95.0666	2750.04	96.1612
2751.97	96.1406	2751.97	95.9394	2751.97	94.8148	2751.97	95.0915	2751.97	96.1712
2753.9	96.1533	2753.9	95.9562	2753.9	94.8034	2753.9	95.1123	2753.9	96.1711
2755.82	96.1386	2755.82	95.9464	2755.82	94.782	2755.82	95.1162	2755.82	96.1602
2757.75	96.1158	2757.75	95.9292	2757.75	94.7573	2757.75	95.0955	2757.75	96.1518
2759.68	96.0853	2759.68	95.9057	2759.68	94.7322	2759.68	95.0569	2759.68	96.1294
2761.61	96.0306	2761.61	95.866	2761.61	94.6895	2761.61	95.0071	2761.61	96.0785
2763.54	95.9537	2763.54	95.8113	2763.54	94.6331	2763.54	94.9513	2763.54	96.015
2765.47	95.8664	2765.47	95.7453	2765.47	94.5712	2765.47	94.8731	2765.47	95.9446
2767.39	95.7612	2767.39	95.6505	2767.39	94.4932	2767.39	94.7567	2767.39	95.8538
2769.32	95.6344	2769.32	95.5231	2769.32	94.3921	2769.32	94.618	2769.32	95.7359
2771.25	95.4858	2771.25	95.3724	2771.25	94.2657	2771.25	94.4644	2771.25	95.5875
2773.18	95.3126	2773.18	95.2013	2773.18	94.1203	2773.18	94.2847	2773.18	95.4192
2775.11	95.1087	2775.11	95.0083	2775.11	93.9396	2775.11	94.0516	2775.11	95.2196
2777.04	94.8545	2777.04	94.7853	2777.04	93.7041	2777.04	93.7565	2777.04	94.9626
2778.97	94.5275	2778.97	94.5128	2778.97	93.4104	2778.97	93.4097	2778.97	94.6356
2780.89	94.1212	2780.89	94.176	2780.89	93.0656	2780.89	93.0027	2780.89	94.2472
2782.82	93.6439	2782.82	93.7772	2782.82	92.6624	2782.82	92.5554	2782.82	93.8014
2784.75	93.2089	2784.75	93.4059	2784.75	92.2859	2784.75	92.0127	2784.75	93.3158
2786.68	92.5862	2786.68	92.8938	2786.68	91.781	2786.68	91.4755	2786.68	92.7948
2788.61	92.058	2788.61	92.4501	2788.61	91.34	2788.61	90.9579	2788.61	92.2775
2790.54	91.5922	2790.54	92.0566	2790.54	90.9514	2790.54	90.4914	2790.54	91.8277
2792.47	91.1181	2792.47	91.7226	2792.47	90.6484	2792.47	90.1082	2792.47	91.4888
2794.39	90.867	2794.39	91.4126	2794.39	90.4041	2794.39	89.8462	2794.39	91.2256
2796.32	90.8189	2796.32	91.3764	2796.32	90.3161	2796.32	89.6107	2796.32	91.0824
2798.25	90.8931	2798.25	91.3844	2798.25	90.3242	2798.25	89.7692	2798.25	91.1221
2800.18	91.0737	2800.18	91.5122	2800.18	90.4588	2800.18	89.9357	2800.18	91.4225
2802.11	91.3572	2802.11	91.7303	2802.11	90.6755	2802.11	90.2027	2802.11	91.7029
2804.04	91.6943	2804.04	92.0012	2804.04	90.9308	2804.04	90.5431	2804.04	92.029
2805.97	92.0347	2805.97	92.2847	2805.97	91.1976	2805.97	90.9136	2805.97	92.3713
2807.89	92.3485	2807.89	92.54	2807.89	91.4497	2807.89	91.2599	2807.89	92.6969
2809.82	92.6098	2809.82	92.7383	2809.82	91.6499	2809.82	91.5481	2809.82	92.9548
2811.75	92.7842	2811.75	92.8698	2811.75	91.7845	2811.75	91.7435	2811.75	93.1192
2813.68	92.8517	2813.68	92.9132	2813.68	91.8297	2813.68	91.8305	2813.68	93.1748
2815.61	92.8011	2815.61	92.8487	2815.61	91.7673	2815.61	91.7921	2815.61	93.1119
2817.54	92.618	2817.54	92.6712	2817.54	91.6028	2817.54	91.607	2817.54	92.9292
2819.47	92.3007	2819.47	92.3779	2819.47	91.3261	2819.47	91.2703	2819.47	92.6261
2821.39	91.8386	2821.39	91.965	2821.39	90.9123	2821.39	90.7677	2821.39	92.1771
2823.32	91.2007	2823.32	91.4182	2823.32	90.349	2823.32	90.093	2823.32	91.5555
2825.25	90.3649	2825.25	90.717	2825.25	89.6322	2825.25	89.2263	2825.25	90.7558
2827.18	89.3177	2827.18	89.8401	2827.18	88.7594	2827.18	88.1555	2827.18	89.7657
2829.11	88.0415	2829.11	88.7604	2829.11	87.717	2829.11	86.8682	2829.11	88.557
2831.04	86.6908	2831.04	87.5348	2831.04	86.4427	2831.04	85.3514	2831.04	87.2332
2832.96	84.949	2832.96	86.1369	2832.96	85.0049	2832.96	83.6275	2832.96	85.5293
2834.89	82.9065	2834.89	84.464	2834.89	83.4041	2834.89	81.7749	2834.89	83.6769
2836.82	80.8524	2836.82	82.6132	2836.82	81.6657	2836.82	79.5897	2836.82	81.7823
2838.75	78.7215	2838.75	80.7748	2838.75	79.8957	2838.75	77.3866	2838.75	79.6948
2840.68	76.6107	2840.68	78.9422	2840.68	78.0531	2840.68	75.2078	2840.68	77.6896
2842.61	74.608	2842.61	77.1858	2842.61	76.3286	2842.61	73.1348	2842.61	75.7853
2844.53	72.7511	2844.53	75.5866	2844.53	74.7236	2844.53	71.1263	2844.53	73.944
2846.46	70.9939	2846.46	73.9861	2846.46	73.1762	2846.46	69.4182	2846.46	72.3748
2848.39	69.7092	2848.39	72.8797	2848.39	72.0121	2848.39	68.085	2848.39	71.2255
2850.32	68.9684	2850.32	72.2032	2850.32	71.3233	2850.32	67.1756	2850.32	70.4728
2852.25	68.5593	2852.25	71.6804	2852.25	70.8032	2852.25	66.7995	2852.25	70.0393
2854.18	68.3438	2854.18	71.406	2854.18	70.5065	2854.18	66.5832	2854.18	69.8386
2856.11	68.4339	2856.11	71.372	2856.11	70.4554	2856.11	66.6546	2856.11	69.9149
2858.03	68.788	2858.03	71.5695	2858.03	70.6226	2858.03	66.9953	2858.03	70.2278
2859.96	69.3628	2859.96	71.9718	2859.96	70.9954	2859.96	67.5653	2859.96	70.7412
2861.89	70.1129	2861.89	72.5323	2861.89	71.5342	2861.89	68.3321	2861.89	71.4198
2863.82	71.0045	2863.82	73.2338	2863.82	72.2154	2863.82	69.2611	2863.82	72.2482
2865.75	72.028	2865.75	74.0537	2865.75	73.0188	2865.75	70.33	2865.75	73.1978
2867.68	73.154	2867.68	74.9686	2867.68	73.9219	2867.68	71.5295	2867.68	74.2432
2869.61	74.3607	2869.61	75.9765	2869.61	74.914	2869.61	72.8358	2869.61	75.3784
2871.53	75.617	2871.53	77.04	2871.53	75.9646	2871.53	74.1957	2871.53	76.5681
2873.46	76.8886	2873.46	78.1122	2873.46	77.0458	2873.46	75.5732	2873.46	77.7725
2875.39	78.1433	2875.39	79.1759	2875.39	78.1168	2875.39	76.9384	2875.39	78.9561
2877.32	79.331	2877.32	80.1901	2877.32	79.1218	2877.32	78.2503	2877.32	80.0792
2879.25	80.4014	2879.25	81.1021	2879.25	80.0249	2879.25	79.4454	2879.25	81.1052
2881.18	81.348	2881.18	81.8976	2881.18	80.7969	2881.18	80.477	2881.18	82.0404
2883.11	82.0791	2883.11	82.5001	2883.11	81.4473	2883.11	81.3335	2883.11	82.7334
2885.03	82.6196	2885.03	82.9558	2885.03	81.9262	2885.03	82.0148	2885.03	83.2891
2886.96	83.006	2886.96	83.2679	2886.96	82.1579	2886.96	82.5127	2886.96	83.6786
2888.89	83.2134	2888.89	83.4274	2888.89	82.3073	2888.89	82.816	2888.89	83.8955
2890.82	83.2563	2890.82	83.4372	2890.82	82.3119	2890.82	82.9318	2890.82	83.9555
2892.75	83.1492	2892.75	83.3077	2892.75	82.1789	2892.75	82.8799	2892.75	83.8732
2894.68	82.8979	2894.68	83.0672	2894.68	81.9356	2894.68	82.6777	2894.68	83.6595
2896.6	82.5344	2896.6	82.7387	2896.6	81.6144	2896.6	82.3318	2896.6	83.3358
2898.53	82.0802	2898.53	82.3302	2898.53	81.2278	2898.53	81.8696	2898.53	82.9157
2900.46	81.5557	2900.46	81.8614	2900.46	80.7824	2900.46	81.3268	2900.46	82.4207
2902.39	80.9853	2902.39	81.3683	2902.39	80.2939	2902.39	80.7143	2902.39	81.8726
2904.32	80.3827	2904.32	80.8394	2904.32	79.7688	2904.32	80.0467	2904.32	81.2958
2906.25	79.761	2906.25	80.2796	2906.25	79.2292	2906.25	79.3538	2906.25	80.7177
2908.18	79.1635	2908.18	79.738	2908.18	78.7065	2908.18	78.6882	2908.18	80.164
2910.1	78.6305	2910.1	79.2494	2910.1	78.218	2910.1	78.0988	2910.1	79.666
2912.03	78.1705	2912.03	78.8248	2912.03	77.7894	2912.03	77.6095	2912.03	79.2387
2913.96	77.7853	2913.96	78.4599	2913.96	77.4325	2913.96	77.1952	2913.96	78.8826
2915.89	77.4761	2915.89	78.1531	2915.89	77.1468	2915.89	76.806	2915.89	78.5931
2917.82	77.2244	2917.82	77.91	2917.82	76.9223	2917.82	76.6457	2917.82	78.3652
2919.75	77.0115	2919.75	77.7221	2919.75	76.7427	2919.75	76.4521	2919.75	78.1793
2921.68	76.8245	2921.68	77.5806	2921.68	76.5904	2921.68	76.29	2921.68	77.9949
2923.6	76.6409	2923.6	77.4215	2923.6	76.4442	2923.6	76.1866	2923.6	77.7924
2925.53	76.4515	2925.53	77.2787	2925.53	76.2918	2925.53	75.9078	2925.53	77.5797
2927.46	76.2534	2927.46	77.1276	2927.46	76.1217	2927.46	75.6871	2927.46	77.3478
2929.39	76.0426	2929.39	76.9663	2929.39	75.9366	2929.39	75.4154	2929.39	77.0879
2931.32	75.8144	2931.32	76.779	2931.32	75.7372	2931.32	75.1067	2931.32	76.8177
2933.25	75.5739	2933.25	76.5787	2933.25	75.5227	2933.25	74.7868	2933.25	76.5565
2935.18	75.3647	2935.18	76.403	2935.18	75.3151	2935.18	74.5081	2935.18	76.316
2937.1	75.2046	2937.1	76.2578	2937.1	75.1303	2937.1	74.3131	2937.1	76.1088
2939.03	75.1056	2939.03	76.14	2939.03	75.0014	2939.03	74.2289	2939.03	75.9631
2940.96	75.1145	2940.96	76.0767	2940.96	74.9508	2940.96	74.2859	2940.96	75.926
2942.89	75.2671	2942.89	76.114	2942.89	75.0157	2942.89	74.5132	2942.89	76.032
2944.82	75.5747	2944.82	76.2985	2944.82	75.2147	2944.82	74.923	2944.82	76.2974
2946.75	76.0713	2946.75	76.6513	2946.75	75.5505	2946.75	75.5092	2946.75	76.6409
2948.67	76.7258	2948.67	77.0966	2948.67	76.0695	2948.67	76.2834	2948.67	77.1732
2950.6	77.6098	2950.6	77.7712	2950.6	76.756	2950.6	77.2519	2950.6	78.1385
2952.53	78.7192	2952.53	78.7152	2952.53	77.6264	2952.53	78.3833	2952.53	79.1315
2954.46	79.9358	2954.46	79.7483	2954.46	78.6708	2954.46	79.62	2954.46	80.2532
2956.39	81.2704	2956.39	80.9087	2956.39	79.847	2956.39	80.9375	2956.39	81.4995
2958.32	82.6736	2958.32	82.1653	2958.32	81.1113	2958.32	82.3097	2958.32	82.8313
2960.24	84.0944	2960.24	83.4652	2960.24	82.4134	2960.24	83.685	2960.24	84.1864
2962.17	85.4886	2962.17	84.7559	2962.17	83.7048	2962.17	85.03	2962.17	85.5093
2964.1	86.7999	2964.1	85.9976	2964.1	84.9458	2964.1	86.3076	2964.1	86.7577
2966.03	87.9923	2966.03	87.1527	2966.03	86.1023	2966.03	87.4889	2966.03	87.899
2967.96	89.1113	2967.96	88.1976	2967.96	87.1366	2967.96	88.5627	2967.96	89.0354
2969.89	90.0153	2969.89	89.113	2969.89	88.0437	2969.89	89.5007	2969.89	89.8449
2971.82	90.8181	2971.82	89.9163	2971.82	88.8195	2971.82	90.3028	2971.82	90.6501
2973.74	91.508	2973.74	90.6216	2973.74	89.4776	2973.74	90.9976	2973.74	91.3538
2975.67	92.1184	2975.67	91.2217	2975.67	90.0322	2975.67	91.6076	2975.67	91.9598
2977.6	92.6522	2977.6	91.7325	2977.6	90.5161	2977.6	92.1294	2977.6	92.4383
2979.53	93.111	2979.53	92.1757	2979.53	90.9468	2979.53	92.5597	2979.53	92.9542
2981.46	93.5295	2981.46	92.5726	2981.46	91.3362	2981.46	92.9202	2981.46	93.3723
2983.39	93.9114	2983.39	92.9219	2983.39	91.6753	2983.39	93.2476	2983.39	93.7522
2985.32	94.2459	2985.32	93.2259	2985.32	91.9763	2985.32	93.5533	2985.32	94.0916
2987.24	94.5366	2987.24	93.4932	2987.24	92.2562	2987.24	93.8262	2987.24	94.394
2989.17	94.7708	2989.17	93.7312	2989.17	92.5083	2989.17	94.0698	2989.17	94.6612
2991.1	94.9629	2991.1	93.9458	2991.1	92.7368	2991.1	94.2873	2991.1	94.8825
2993.03	95.1405	2993.03	94.1454	2993.03	92.945	2993.03	94.4911	2993.03	95.0658
2994.96	95.311	2994.96	94.3337	2994.96	93.1323	2994.96	94.682	2994.96	95.2462
2996.89	95.456	2996.89	94.5121	2996.89	93.3129	2996.89	94.8552	2996.89	95.425
2998.82	95.5833	2998.82	94.6923	2998.82	93.4917	2998.82	95.0293	2998.82	95.5888
3000.74	95.734	3000.74	94.8753	3000.74	93.6736	3000.74	95.197	3000.74	95.7609
3002.67	95.9215	3002.67	95.0547	3002.67	93.8528	3002.67	95.3495	3002.67	95.9454
3004.6	96.1244	3004.6	95.2323	3004.6	94.034	3004.6	95.5108	3004.6	96.126
3006.53	96.3309	3006.53	95.4045	3006.53	94.2152	3006.53	95.6647	3006.53	96.2961
3008.46	96.5351	3008.46	95.5579	3008.46	94.3834	3008.46	95.802	3008.46	96.4592
3010.39	96.7172	3010.39	95.6969	3010.39	94.5268	3010.39	95.942	3010.39	96.6124
3012.31	96.8571	3012.31	95.8081	3012.31	94.6388	3012.31	96.0738	3012.31	96.7379
3014.24	96.9654	3014.24	95.8807	3014.24	94.7053	3014.24	96.172	3014.24	96.823
3016.17	97.0565	3016.17	95.9407	3016.17	94.7539	3016.17	96.2414	3016.17	96.8868
3018.1	97.125	3018.1	95.9843	3018.1	94.793	3018.1	96.3068	3018.1	96.9275
3020.03	97.1866	3020.03	96.023	3020.03	94.8135	3020.03	96.374	3020.03	96.9667
3021.96	97.2255	3021.96	96.0498	3021.96	94.8282	3021.96	96.4228	3021.96	97.0105
3023.89	97.2313	3023.89	96.0545	3023.89	94.8426	3023.89	96.4409	3023.89	97.0374
3025.81	97.2213	3025.81	96.0438	3025.81	94.8487	3025.81	96.4456	3025.81	97.0434
3027.74	97.2212	3027.74	96.0256	3027.74	94.8486	3027.74	96.4396	3027.74	97.0534
3029.67	97.2313	3029.67	95.998	3029.67	94.8406	3029.67	96.4375	3029.67	97.0577
3031.6	97.2485	3031.6	95.9757	3031.6	94.8311	3031.6	96.455	3031.6	97.0659
3033.53	97.2613	3033.53	95.9566	3033.53	94.8145	3033.53	96.4786	3033.53	97.0828
3035.46	97.2567	3035.46	95.9438	3035.46	94.7918	3035.46	96.4873	3035.46	97.0854
3037.39	97.2432	3037.39	95.9447	3037.39	94.7655	3037.39	96.4814	3037.39	97.0678
3039.31	97.2289	3039.31	95.9274	3039.31	94.7261	3039.31	96.4867	3039.31	97.0247
3041.24	97.2161	3041.24	95.912	3041.24	94.683	3041.24	96.4888	3041.24	96.9859
3043.17	97.2064	3043.17	95.92	3043.17	94.6733	3043.17	96.4852	3043.17	96.9685
3045.1	97.2002	3045.1	95.9252	3045.1	94.6762	3045.1	96.4916	3045.1	96.9569
3047.03	97.2001	3047.03	95.9295	3047.03	94.6729	3047.03	96.4902	3047.03	96.9405
3048.96	97.1993	3048.96	95.9241	3048.96	94.6778	3048.96	96.4655	3048.96	96.9467
3050.89	97.1806	3050.89	95.908	3050.89	94.6849	3050.89	96.4283	3050.89	96.9438
3052.81	97.1627	3052.81	95.8913	3052.81	94.6856	3052.81	96.426	3052.81	96.9246
3054.74	97.1582	3054.74	95.8634	3054.74	94.6831	3054.74	96.4356	3054.74	96.9041
3056.67	97.1616	3056.67	95.8219	3056.67	94.6774	3056.67	96.4312	3056.67	96.9007
3058.6	97.1713	3058.6	95.7938	3058.6	94.6687	3058.6	96.4329	3058.6	96.9192
3060.53	97.1759	3060.53	95.7673	3060.53	94.641	3060.53	96.4323	3060.53	96.9277
3062.46	97.1859	3062.46	95.751	3062.46	94.6097	3062.46	96.4125	3062.46	96.9068
3064.38	97.2135	3064.38	95.7583	3064.38	94.5912	3064.38	96.3977	3064.38	96.8869
3066.31	97.2413	3066.31	95.775	3066.31	94.5813	3066.31	96.4158	3066.31	96.8779
3068.24	97.2492	3068.24	95.7847	3068.24	94.5753	3068.24	96.4392	3068.24	96.8791
3070.17	97.2633	3070.17	95.804	3070.17	94.5906	3070.17	96.4733	3070.17	96.8973
3072.1	97.2944	3072.1	95.839	3072.1	94.6194	3072.1	96.5145	3072.1	96.9239
3074.03	97.3332	3074.03	95.8845	3074.03	94.6478	3074.03	96.5312	3074.03	96.9388
3075.95	97.374	3075.95	95.9385	3075.95	94.686	3075.95	96.5425	3075.95	96.9524
3077.88	97.4032	3077.88	95.9862	3077.88	94.7072	3077.88	96.5802	3077.88	96.9538
3079.81	97.4214	3079.81	95.9849	3079.81	94.7142	3079.81	96.6287	3079.81	96.9317
3081.74	97.4335	3081.74	96.0074	3081.74	94.7237	3081.74	96.6499	3081.74	96.9193
3083.67	97.4358	3083.67	96.0034	3083.67	94.7357	3083.67	96.6586	3083.67	96.9301
3085.6	97.4445	3085.6	96.0052	3085.6	94.7411	3085.6	96.6666	3085.6	96.9463
3087.53	97.467	3087.53	95.9985	3087.53	94.7482	3087.53	96.6612	3087.53	96.9639
3089.45	97.4958	3089.45	96.0023	3089.45	94.7617	3089.45	96.667	3089.45	96.9865
3091.38	97.5202	3091.38	96.0184	3091.38	94.7801	3091.38	96.6844	3091.38	97.0155
3093.31	97.5504	3093.31	96.0406	3093.31	94.8093	3093.31	96.7123	3093.31	97.0548
3095.24	97.5835	3095.24	96.0617	3095.24	94.8513	3095.24	96.741	3095.24	97.0961
3097.17	97.6231	3097.17	96.1124	3097.17	94.9154	3097.17	96.7669	3097.17	97.1519
3099.1	97.6634	3099.1	96.176	3099.1	94.9821	3099.1	96.7834	3099.1	97.2004
3101.03	97.6975	3101.03	96.2407	3101.03	95.0367	3101.03	96.7924	3101.03	97.2376
3102.95	97.7356	3102.95	96.3101	3102.95	95.092	3102.95	96.8084	3102.95	97.2705
3104.88	97.7664	3104.88	96.3623	3104.88	95.1268	3104.88	96.8168	3104.88	97.2825
3106.81	97.7751	3106.81	96.383	3106.81	95.1407	3106.81	96.7972	3106.81	97.2697
3108.74	97.7683	3108.74	96.3795	3108.74	95.1329	3108.74	96.7775	3108.74	97.2477
3110.67	97.7461	3110.67	96.3583	3110.67	95.0993	3110.67	96.763	3110.67	97.2153
3112.6	97.7283	3112.6	96.3358	3112.6	95.0562	3112.6	96.7327	3112.6	97.1979
3114.53	97.7082	3114.53	96.3064	3114.53	95.0303	3114.53	96.7107	3114.53	97.1925
3116.45	97.6579	3116.45	96.2693	3116.45	95.0028	3116.45	96.7171	3116.45	97.1687
3118.38	97.5988	3118.38	96.2181	3118.38	94.9763	3118.38	96.7301	3118.38	97.134
3120.31	97.5691	3120.31	96.1638	3120.31	94.9553	3120.31	96.7507	3120.31	97.1078
3122.24	97.5412	3122.24	96.1271	3122.24	94.9384	3122.24	96.7661	3122.24	97.0865
3124.17	97.5091	3124.17	96.1172	3124.17	94.9121	3124.17	96.7872	3124.17	97.0757
3126.1	97.4787	3126.1	96.1178	3126.1	94.8836	3126.1	96.8155	3126.1	97.0639
3128.02	97.4556	3128.02	96.1205	3128.02	94.8678	3128.02	96.8319	3128.02	97.0618
3129.95	97.457	3129.95	96.1192	3129.95	94.8683	3129.95	96.8281	3129.95	97.0521
3131.88	97.4622	3131.88	96.1119	3131.88	94.872	3131.88	96.8096	3131.88	97.0286
3133.81	97.4412	3133.81	96.0782	3133.81	94.8412	3133.81	96.7952	3133.81	96.989
3135.74	97.412	3135.74	96.1032	3135.74	94.792	3135.74	96.7891	3135.74	96.9521
3137.67	97.3934	3137.67	96.0214	3137.67	94.7546	3137.67	96.7771	3137.67	96.9393
3139.59	97.378	3139.59	96.0087	3139.59	94.7231	3139.59	96.7626	3139.59	96.9406
3141.52	97.3507	3141.52	95.9855	3141.52	94.6951	3141.52	96.7477	3141.52	96.918
3143.45	97.3077	3143.45	95.9361	3143.45	94.6552	3143.45	96.7168	3143.45	96.8785
3145.38	97.2879	3145.38	95.8725	3145.38	94.6106	3145.38	96.6959	3145.38	96.8528
3147.31	97.2969	3147.31	95.8209	3147.31	94.5699	3147.31	96.699	3147.31	96.8404
3149.24	97.2997	3149.24	95.7889	3149.24	94.5324	3149.24	96.7104	3149.24	96.8263
3151.17	97.2957	3151.17	95.7703	3151.17	94.4783	3151.17	96.7209	3151.17	96.8024
3153.09	97.2923	3153.09	95.7428	3153.09	94.4259	3153.09	96.6964	3153.09	96.7642
3155.02	97.2973	3155.02	95.7161	3155.02	94.406	3155.02	96.6835	3155.02	96.7388
3156.95	97.2935	3156.95	95.6807	3156.95	94.3876	3156.95	96.6583	3156.95	96.7112
3158.88	97.2887	3158.88	95.646	3158.88	94.3693	3158.88	96.6515	3158.88	96.6854
3160.81	97.2672	3160.81	95.6008	3160.81	94.3437	3160.81	96.6398	3160.81	96.6548
3162.74	97.2378	3162.74	95.5737	3162.74	94.3197	3162.74	96.6254	3162.74	96.6305
3164.67	97.2175	3164.67	95.5506	3164.67	94.3053	3164.67	96.632	3164.67	96.6196
3166.59	97.1903	3166.59	95.5007	3166.59	94.2629	3166.59	96.6228	3166.59	96.5805
3168.52	97.1696	3168.52	95.4484	3168.52	94.2182	3168.52	96.5669	3168.52	96.5377
3170.45	97.1562	3170.45	95.4021	3170.45	94.1912	3170.45	96.4964	3170.45	96.515
3172.38	97.1479	3172.38	95.3613	3172.38	94.1698	3172.38	96.4734	3172.38	96.4965
3174.31	97.1209	3174.31	95.313	3174.31	94.1327	3174.31	96.4811	3174.31	96.4648
3176.24	97.0607	3176.24	95.2536	3176.24	94.0719	3176.24	96.4847	3176.24	96.4077
3178.16	97.003	3178.16	95.2021	3178.16	94.0032	3178.16	96.4756	3178.16	96.3436
3180.09	96.9531	3180.09	95.1501	3180.09	93.9457	3180.09	96.4492	3180.09	96.2959
3182.02	96.8979	3182.02	95.1043	3182.02	93.9004	3182.02	96.4374	3182.02	96.2599
3183.95	96.8277	3183.95	95.0526	3183.95	93.8316	3183.95	96.4059	3183.95	96.22
3185.88	96.7743	3185.88	94.9851	3185.88	93.755	3185.88	96.3814	3185.88	96.1645
3187.81	96.7225	3187.81	94.9216	3187.81	93.6709	3187.81	96.338	3187.81	96.0889
3189.74	96.6716	3189.74	94.8864	3189.74	93.5867	3189.74	96.2827	3189.74	96.0338
3191.66	96.629	3191.66	94.8512	3191.66	93.5191	3191.66	96.2414	3191.66	96
3193.59	96.5842	3193.59	94.7974	3193.59	93.4456	3193.59	96.1824	3193.59	95.9484
3195.52	96.5501	3195.52	94.7469	3195.52	93.3965	3195.52	96.1041	3195.52	95.9057
3197.45	96.5264	3197.45	94.6964	3197.45	93.3619	3197.45	96.0371	3197.45	95.8653
3199.38	96.5004	3199.38	94.6248	3199.38	93.3138	3199.38	95.9759	3199.38	95.8023
3201.31	96.4578	3201.31	94.5501	3201.31	93.2549	3201.31	95.9118	3201.31	95.7596
3203.24	96.4141	3203.24	94.4631	3203.24	93.1913	3203.24	95.8537	3203.24	95.6493
3205.16	96.3771	3205.16	94.3662	3205.16	93.1315	3205.16	95.8116	3205.16	95.5735
3207.09	96.3272	3207.09	94.2696	3207.09	93.0734	3207.09	95.7804	3207.09	95.517
3209.02	96.2629	3209.02	94.1703	3209.02	93.0091	3209.02	95.7385	3209.02	95.4494
3210.95	96.1872	3210.95	94.0763	3210.95	92.9383	3210.95	95.7013	3210.95	95.395
3212.88	96.1381	3212.88	93.9968	3212.88	92.8728	3212.88	95.6808	3212.88	95.3556
3214.81	96.0935	3214.81	93.9385	3214.81	92.7788	3214.81	95.6535	3214.81	95.3197
3216.74	96.0473	3216.74	93.8997	3216.74	92.6865	3216.74	95.6281	3216.74	95.316
3218.66	96.0023	3218.66	93.8631	3218.66	92.6278	3218.66	95.6197	3218.66	95.3121
3220.59	95.9413	3220.59	93.8084	3220.59	92.5634	3220.59	95.607	3220.59	95.2678
3222.52	95.8552	3222.52	93.7396	3222.52	92.4766	3222.52	95.5747	3222.52	95.2125
3224.45	95.7727	3224.45	93.6616	3224.45	92.3874	3224.45	95.5216	3224.45	95.1542
3226.38	95.7164	3226.38	93.5769	3226.38	92.2845	3226.38	95.4402	3226.38	95.071
3228.31	95.6579	3228.31	93.5029	3228.31	92.244	3228.31	95.3688	3228.31	94.9747
3230.24	95.5926	3230.24	93.4087	3230.24	92.1575	3230.24	95.2923	3230.24	94.8743
3232.16	95.4537	3232.16	93.2911	3232.16	92.0492	3232.16	95.2257	3232.16	94.7724
3234.09	95.3886	3234.09	93.1672	3234.09	91.9223	3234.09	95.1793	3234.09	94.674
3236.02	95.2915	3236.02	93.0469	3236.02	91.7866	3236.02	95.1287	3236.02	94.5587
3237.95	95.402	3237.95	92.9452	3237.95	91.6798	3237.95	95.0832	3237.95	94.4471
3239.88	95.1225	3239.88	92.8545	3239.88	91.546	3239.88	95.0331	3239.88	94.3533
3241.81	95.0647	3241.81	92.7589	3241.81	91.4189	3241.81	94.9691	3241.81	94.2487
3243.73	95.0069	3243.73	92.6632	3243.73	91.2359	3243.73	94.9024	3243.73	94.1433
3245.66	94.9424	3245.66	92.5957	3245.66	91.1887	3245.66	94.8369	3245.66	94.0243
3247.59	94.847	3247.59	92.4969	3247.59	91.1358	3247.59	94.7655	3247.59	93.889
3249.52	94.7231	3249.52	92.3842	3249.52	91.0088	3249.52	94.6776	3249.52	93.757
3251.45	94.6488	3251.45	92.2765	3251.45	91.0365	3251.45	94.5844	3251.45	93.6492
3253.38	94.5858	3253.38	92.1739	3253.38	90.8378	3253.38	94.4793	3253.38	93.5533
3255.3	94.5295	3255.3	92.0672	3255.3	90.7552	3255.3	94.3456	3255.3	93.4551
3257.23	94.4506	3257.23	91.9492	3257.23	90.653	3257.23	94.181	3257.23	93.3734
3259.16	94.3501	3259.16	91.803	3259.16	90.5118	3259.16	94.0606	3259.16	93.2688
3261.09	94.2114	3261.09	91.6405	3261.09	90.3438	3261.09	93.9688	3261.09	93.1331
3263.02	94.0704	3263.02	91.5011	3263.02	90.1763	3263.02	93.8859	3263.02	93.0001
3264.95	94.0113	3264.95	91.3813	3264.95	90.0322	3264.95	93.8139	3264.95	92.8791
3266.88	93.8672	3266.88	91.2613	3266.88	89.9327	3266.88	93.6205	3266.88	92.777
3268.8	93.7638	3268.8	91.1359	3268.8	89.8244	3268.8	93.6286	3268.8	92.6592
3270.73	93.6449	3270.73	91.0121	3270.73	89.696	3270.73	93.5481	3270.73	92.5083
3272.66	93.5222	3272.66	90.8799	3272.66	89.5683	3272.66	93.4796	3272.66	92.391
3274.59	93.3929	3274.59	90.7462	3274.59	89.4367	3274.59	93.399	3274.59	92.2564
3276.52	93.2575	3276.52	90.612	3276.52	89.3021	3276.52	93.3031	3276.52	92.1266
3278.45	93.1567	3278.45	90.4869	3278.45	89.179	3278.45	93.2328	3278.45	92.0126
3280.38	93.0791	3280.38	90.3719	3280.38	89.0637	3280.38	93.1587	3280.38	91.8966
3282.3	92.9822	3282.3	90.2664	3282.3	88.9461	3282.3	93.0251	3282.3	91.7623
3284.23	92.8726	3284.23	90.1599	3284.23	88.8306	3284.23	92.8699	3284.23	91.6257
3286.16	92.7656	3286.16	90.0439	3286.16	88.7196	3286.16	92.741	3286.16	91.4827
3288.09	92.671	3288.09	89.9234	3288.09	88.6196	3288.09	92.627	3288.09	91.3484
3290.02	92.5929	3290.02	89.8341	3290.02	88.5276	3290.02	92.6404	3290.02	91.2535
3291.95	92.5361	3291.95	89.7722	3291.95	88.469	3291.95	92.4665	3291.95	91.1785
3293.88	92.4988	3293.88	89.717	3293.88	88.445	3293.88	92.2494	3293.88	91.1206
3295.8	92.4506	3295.8	89.6529	3295.8	88.4078	3295.8	92.3457	3295.8	91.0494
3297.73	92.3835	3297.73	89.5901	3297.73	88.3703	3297.73	92.3258	3297.73	90.9551
3299.66	92.3007	3299.66	89.5504	3299.66	88.3558	3299.66	92.304	3299.66	90.8606
3301.59	92.2258	3301.59	89.5138	3301.59	88.355	3301.59	92.2926	3301.59	90.7921
3303.52	92.1628	3303.52	89.4857	3303.52	88.3437	3303.52	92.3098	3303.52	90.7453
3305.45	92.1201	3305.45	89.4854	3305.45	88.3126	3305.45	92.3297	3305.45	90.7189
3307.38	92.0795	3307.38	89.5028	3307.38	88.2854	3307.38	92.3037	3307.38	90.6
3309.3	91.9799	3309.3	89.5093	3309.3	88.2652	3309.3	92.2175	3309.3	90.5429
3311.23	91.9658	3311.23	89.4978	3311.23	88.2541	3311.23	92.1404	3311.23	90.5816
3313.16	91.9424	3313.16	89.5022	3313.16	88.2619	3313.16	92.0977	3313.16	90.616
3315.09	91.9347	3315.09	89.5246	3315.09	88.2655	3315.09	92.0575	3315.09	90.5774
3317.02	91.9452	3317.02	89.5775	3317.02	88.2759	3317.02	91.9403	3317.02	90.4873
3318.95	91.9736	3318.95	89.6459	3318.95	88.3217	3318.95	91.9845	3318.95	90.5085
3320.87	91.9983	3320.87	89.692	3320.87	88.3747	3320.87	91.9718	3320.87	90.4028
3322.8	91.9979	3322.8	89.701	3322.8	88.3948	3322.8	92.0339	3322.8	90.5361
3324.73	91.975	3324.73	89.7044	3324.73	88.4058	3324.73	91.9969	3324.73	90.4964
3326.66	91.9478	3326.66	89.7304	3326.66	88.4341	3326.66	92.0098	3326.66	90.4872
3328.59	91.9691	3328.59	89.7673	3328.59	88.4799	3328.59	92.0562	3328.59	90.635
3330.52	91.9781	3330.52	89.8206	3330.52	88.5329	3330.52	92.1258	3330.52	90.5504
3332.45	92.0289	3332.45	89.782	3332.45	88.5917	3332.45	92.1733	3332.45	90.5921
3334.37	92.0904	3334.37	89.9234	3334.37	88.4946	3334.37	92.2206	3334.37	90.6467
3336.3	92.1508	3336.3	90.0051	3336.3	88.748	3336.3	92.2763	3336.3	90.707
3338.23	92.2296	3338.23	90.0799	3338.23	88.833	3338.23	92.3508	3338.23	90.7849
3340.16	92.3321	3340.16	90.1806	3340.16	88.9453	3340.16	92.4272	3340.16	90.8835
3342.09	92.4584	3342.09	90.3083	3342.09	89.085	3342.09	92.4757	3342.09	90.9963
3344.02	92.6018	3344.02	90.4434	3344.02	89.231	3344.02	92.5093	3344.02	91.1313
3345.95	92.7221	3345.95	90.5535	3345.95	89.3652	3345.95	92.5461	3345.95	91.2667
3347.87	92.8288	3347.87	90.6393	3347.87	89.4802	3347.87	92.5841	3347.87	91.3894
3349.8	92.9259	3349.8	90.7182	3349.8	89.553	3349.8	92.6315	3349.8	91.4906
3351.73	93.0026	3351.73	90.7973	3351.73	89.6153	3351.73	92.681	3351.73	91.5789
3353.66	93.0755	3353.66	90.8708	3353.66	89.6906	3353.66	92.7216	3353.66	91.6668
3355.59	93.1578	3355.59	90.9582	3355.59	89.7592	3355.59	92.7835	3355.59	91.7326
3357.52	93.2599	3357.52	91.0579	3357.52	89.8408	3357.52	92.8696	3357.52	91.7941
3359.44	93.3579	3359.44	91.15	3359.44	89.9449	3359.44	92.9584	3359.44	91.8848
3361.37	93.4651	3361.37	91.2623	3361.37	90.0687	3361.37	93.0628	3361.37	92.0029
3363.3	93.5861	3363.3	91.4091	3363.3	90.2181	3363.3	93.1588	3363.3	92.1287
3365.23	93.6998	3365.23	91.531	3365.23	90.368	3365.23	93.2424	3365.23	92.2493
3367.16	93.8223	3367.16	91.6498	3367.16	90.526	3367.16	93.3294	3367.16	92.3744
3369.09	93.9414	3369.09	91.7866	3369.09	90.6877	3369.09	93.4294	3369.09	92.4817
3371.01	94.0337	3371.01	91.9211	3371.01	90.8718	3371.01	93.5271	3371.01	92.5786
3372.94	94.0981	3372.94	92.0342	3372.94	90.9112	3372.94	93.5915	3372.94	92.665
3374.87	94.1643	3374.87	92.1366	3374.87	90.9815	3374.87	93.6308	3374.87	92.7386
3376.8	94.2415	3376.8	92.2388	3376.8	91.0262	3376.8	93.6703	3376.8	92.8172
3378.73	94.3275	3378.73	92.3312	3378.73	91.0766	3378.73	93.718	3378.73	92.8923
3380.66	94.4159	3380.66	92.4144	3380.66	91.1106	3380.66	93.7573	3380.66	92.9432
3382.59	94.4671	3382.59	92.4928	3382.59	91.1299	3382.59	93.8056	3382.59	92.9703
3384.51	94.5155	3384.51	92.5677	3384.51	91.1737	3384.51	93.6553	3384.51	93.0033
3386.44	94.5917	3386.44	92.6505	3386.44	91.2538	3386.44	93.936	3386.44	93.0593
3388.37	94.7812	3388.37	92.7192	3388.37	91.3486	3388.37	93.9903	3388.37	93.1028
3390.3	94.7504	3390.3	92.7712	3390.3	91.4638	3390.3	94.0623	3390.3	93.1517
3392.23	94.8206	3392.23	92.8125	3392.23	91.5794	3392.23	94.0809	3392.23	93.2298
3394.16	94.753	3394.16	92.8536	3394.16	91.6609	3394.16	94.118	3394.16	93.3024
3396.09	94.9187	3396.09	92.8882	3396.09	91.7025	3396.09	94.164	3396.09	93.3532
3398.01	94.9936	3398.01	92.8992	3398.01	91.7291	3398.01	94.1894	3398.01	93.4057
3399.94	94.9164	3399.94	92.9075	3399.94	91.7582	3399.94	94.1833	3399.94	93.4637
3401.87	94.9565	3401.87	92.9571	3401.87	91.7847	3401.87	94.1656	3401.87	93.534
3403.8	95.0239	3403.8	93.0391	3403.8	91.8163	3403.8	94.1455	3403.8	93.6024
3405.73	95.076	3405.73	93.1148	3405.73	91.751	3405.73	94.1717	3405.73	93.6442
3407.66	95.0393	3407.66	93.1888	3407.66	91.831	3407.66	94.2064	3407.66	93.6636
3409.59	95.1174	3409.59	93.2365	3409.59	91.9847	3409.59	94.2279	3409.59	93.6652
3411.51	95.1956	3411.51	93.2929	3411.51	92.0571	3411.51	94.2593	3411.51	93.6851
3413.44	95.2252	3413.44	93.4379	3413.44	92.1412	3413.44	94.2551	3413.44	93.6986
3415.37	95.2743	3415.37	93.3534	3415.37	92.2198	3415.37	94.2176	3415.37	93.6829
3417.3	95.2989	3417.3	93.3631	3417.3	92.2803	3417.3	94.1873	3417.3	93.7007
3419.23	95.3266	3419.23	93.3886	3419.23	92.3215	3419.23	94.1911	3419.23	93.7427
3421.16	95.345	3421.16	93.4161	3421.16	92.3236	3421.16	94.2135	3421.16	93.7629
3423.09	95.3173	3423.09	93.408	3423.09	92.2844	3423.09	94.2635	3423.09	93.766
3425.01	95.2884	3425.01	93.4017	3425.01	92.2685	3425.01	94.3148	3425.01	93.7832
3426.94	95.3257	3426.94	93.4664	3426.94	92.2989	3426.94	94.365	3426.94	93.8392
3428.87	95.4111	3428.87	93.5852	3428.87	92.3573	3428.87	94.4226	3428.87	93.9261
3430.8	95.4951	3430.8	93.6807	3430.8	92.4298	3430.8	94.5572	3430.8	94.0022
3432.73	95.5537	3432.73	93.7405	3432.73	92.5137	3432.73	94.5148	3432.73	94.0487
3434.66	95.5987	3434.66	93.8033	3434.66	92.5926	3434.66	94.5274	3434.66	94.0775
3436.58	95.6649	3436.58	93.8872	3436.58	92.6762	3436.58	94.5244	3436.58	94.112
3438.51	95.9458	3438.51	94.0382	3438.51	92.8888	3438.51	94.5347	3438.51	94.1384
3440.44	95.8495	3440.44	94.042	3440.44	92.8995	3440.44	94.5323	3440.44	94.1631
3442.37	95.787	3442.37	94.0691	3442.37	92.8284	3442.37	94.5204	3442.37	94.1263
3444.3	95.72	3444.3	94.1082	3444.3	92.8499	3444.3	94.5141	3444.3	94.0701
3446.23	95.8251	3446.23	94.1751	3446.23	92.8829	3446.23	94.5088	3446.23	94.2007
3448.16	95.8464	3448.16	94.2508	3448.16	92.9105	3448.16	94.5012	3448.16	94.2112
3450.08	95.8558	3450.08	94.2651	3450.08	92.9174	3450.08	94.499	3450.08	94.2042
3452.01	95.8795	3452.01	94.2813	3452.01	92.9437	3452.01	94.4786	3452.01	94.2072
3453.94	95.9344	3453.94	94.4008	3453.94	92.9882	3453.94	94.5088	3453.94	94.3187
3455.87	96.0056	3455.87	94.4474	3455.87	93.1433	3455.87	94.4649	3455.87	94.2929
3457.8	96.0819	3457.8	94.4668	3457.8	93.0823	3457.8	94.5635	3457.8	94.3171
3459.73	96.1354	3459.73	94.457	3459.73	93.1134	3459.73	94.6275	3459.73	94.3233
3461.66	96.1796	3461.66	94.4476	3461.66	93.1427	3461.66	94.6694	3461.66	94.3506
3463.58	96.2181	3463.58	94.4712	3463.58	93.2015	3463.58	94.7266	3463.58	94.4034
3465.51	96.2229	3465.51	94.4822	3465.51	93.2403	3465.51	94.7964	3465.51	94.4646
3467.44	96.2129	3467.44	94.46	3467.44	93.242	3467.44	94.8684	3467.44	94.5379
3469.37	96.2839	3469.37	94.4379	3469.37	93.2839	3469.37	94.9074	3469.37	94.636
3471.3	96.235	3471.3	94.4442	3471.3	93.3606	3471.3	94.918	3471.3	94.728
3473.23	96.2125	3473.23	94.4526	3473.23	93.443	3473.23	94.9221	3473.23	94.7544
3475.15	96.2022	3475.15	94.4676	3475.15	93.507	3475.15	94.9058	3475.15	94.7694
3477.08	96.2206	3477.08	94.5244	3477.08	93.5614	3477.08	94.871	3477.08	94.78
3479.01	96.2004	3479.01	94.5785	3479.01	93.5847	3479.01	94.8346	3479.01	94.7617
3480.94	96.1631	3480.94	94.5987	3480.94	93.5618	3480.94	94.7968	3480.94	94.755
3482.87	96.1475	3482.87	94.5941	3482.87	93.5248	3482.87	94.7509	3482.87	94.7416
3484.8	96.1872	3484.8	94.6197	3484.8	93.5182	3484.8	94.7302	3484.8	94.7469
3486.72	96.2399	3486.72	94.6783	3486.72	93.5093	3486.72	94.7299	3486.72	94.7832
3488.65	96.2868	3488.65	94.7468	3488.65	93.5025	3488.65	94.7338	3488.65	94.845
3490.58	96.1666	3490.58	94.8034	3490.58	93.5103	3490.58	94.7365	3490.58	94.9147
3492.51	96.3138	3492.51	94.8175	3492.51	93.5114	3492.51	94.7156	3492.51	94.9857
3494.44	96.3275	3494.44	94.858	3494.44	93.5186	3494.44	94.6864	3494.44	95.0421
3496.37	96.4414	3496.37	95.0135	3496.37	93.5712	3496.37	94.7155	3496.37	95.0932
3498.3	96.375	3498.3	95.0772	3498.3	93.6315	3498.3	94.695	3498.3	95.1129
3500.22	96.3681	3500.22	94.9006	3500.22	93.6866	3500.22	94.7125	3500.22	95.1024
3502.15	96.3621	3502.15	94.808	3502.15	93.7128	3502.15	94.7024	3502.15	95.0886
3504.08	96.3585	3504.08	94.8652	3504.08	93.6986	3504.08	94.6798	3504.08	95.0391
3506.01	96.3363	3506.01	94.8298	3506.01	93.6526	3506.01	94.6736	3506.01	94.9647
3507.94	96.3569	3507.94	94.8376	3507.94	93.6093	3507.94	94.6972	3507.94	94.9575
3509.87	96.4031	3509.87	94.8723	3509.87	93.6097	3509.87	94.7777	3509.87	94.9874
3511.8	96.4618	3511.8	94.915	3511.8	93.6261	3511.8	94.8594	3511.8	94.999
3513.72	96.5482	3513.72	94.8762	3513.72	93.5785	3513.72	94.9297	3513.72	95.0204
3515.65	96.5933	3515.65	94.9799	3515.65	93.6349	3515.65	95.003	3515.65	95.0414
3517.58	96.6735	3517.58	95.2434	3517.58	93.6809	3517.58	95.0225	3517.58	95.0726
3519.51	96.6855	3519.51	95.3349	3519.51	93.8256	3519.51	95.0473	3519.51	95.3249
3521.44	96.6394	3521.44	95.0081	3521.44	93.9009	3521.44	94.9856	3521.44	95.1554
3523.37	96.6372	3523.37	94.7721	3523.37	93.91	3523.37	95.0058	3523.37	95.1283
3525.3	96.5938	3525.3	95.0704	3525.3	93.9805	3525.3	94.9908	3525.3	95.2424
3527.22	96.5428	3527.22	94.9685	3527.22	93.8477	3527.22	94.9662	3527.22	95.257
3529.15	96.5055	3529.15	95.085	3529.15	94.0671	3529.15	94.9362	3529.15	95.2785
3531.08	96.464	3531.08	95.2996	3531.08	94.1442	3531.08	94.9391	3531.08	95.3008
3533.01	96.4376	3533.01	95.1317	3533.01	94.1908	3533.01	95.0115	3533.01	95.3125
3534.94	96.457	3534.94	95.237	3534.94	94.219	3534.94	95.092	3534.94	95.3511
3536.87	96.4659	3536.87	95.3247	3536.87	94.2723	3536.87	95.1391	3536.87	95.3785
3538.8	96.4706	3538.8	95.3748	3538.8	94.3214	3538.8	95.1625	3538.8	95.3723
3540.72	96.5058	3540.72	95.4186	3540.72	94.5658	3540.72	95.2163	3540.72	95.3663
3542.65	96.5031	3542.65	95.4106	3542.65	94.3556	3542.65	95.2905	3542.65	95.3491
3544.58	96.5234	3544.58	95.4371	3544.58	94.0578	3544.58	95.3205	3544.58	95.3663
3546.51	96.5887	3546.51	95.5564	3546.51	94.3988	3546.51	95.2229	3546.51	95.4224
3548.44	96.6504	3548.44	95.5605	3548.44	94.5036	3548.44	95.3431	3548.44	95.4775
3550.36	96.7193	3550.36	95.6047	3550.36	94.5591	3550.36	95.3913	3550.36	95.5349
3552.29	96.814	3552.29	95.663	3552.29	94.6233	3552.29	95.4073	3552.29	95.641
3554.22	96.9114	3554.22	95.7194	3554.22	94.6614	3554.22	95.4133	3554.22	95.7385
3556.15	96.9763	3556.15	95.761	3556.15	94.7079	3556.15	95.4098	3556.15	95.789
3558.08	97.0159	3558.08	95.772	3558.08	94.7303	3558.08	95.4242	3558.08	95.8202
3560.01	96.9482	3560.01	95.7917	3560.01	94.6821	3560.01	95.4529	3560.01	95.8072
3561.94	96.9445	3561.94	95.8596	3561.94	94.6647	3561.94	95.4418	3561.94	95.8235
3563.86	96.9225	3563.86	95.9316	3563.86	94.6961	3563.86	95.4168	3563.86	95.8501
3565.79	96.8994	3565.79	95.9372	3565.79	94.4527	3565.79	95.4601	3565.79	95.585
3567.72	96.8166	3567.72	96.0616	3567.72	94.7055	3567.72	95.532	3567.72	95.5297
3569.65	96.9012	3569.65	96.1238	3569.65	94.8485	3569.65	95.5859	3569.65	95.9428
3571.58	96.9299	3571.58	96.2118	3571.58	94.9507	3571.58	95.6313	3571.58	96.053
3573.51	97.0217	3573.51	96.3163	3573.51	95.1183	3573.51	95.7213	3573.51	96.1741
3575.44	97.0947	3575.44	96.3872	3575.44	95.1649	3575.44	95.7865	3575.44	96.231
3577.36	97.1875	3577.36	96.463	3577.36	95.2656	3577.36	95.809	3577.36	96.2902
3579.29	97.3005	3579.29	96.5285	3579.29	95.3555	3579.29	95.825	3579.29	96.3593
3581.22	97.3677	3581.22	96.528	3581.22	95.3693	3581.22	95.876	3581.22	96.3636
3583.15	97.3952	3583.15	96.5136	3583.15	95.3462	3583.15	95.9	3583.15	96.3439
3585.08	97.4137	3585.08	96.5154	3585.08	95.3461	3585.08	95.9185	3585.08	96.3038
3587.01	97.4255	3587.01	96.5283	3587.01	95.3787	3587.01	95.5317	3587.01	96.0841
3588.94	97.4052	3588.94	96.5551	3588.94	95.4093	3588.94	95.9148	3588.94	96.3983
3590.86	97.3846	3590.86	96.6084	3590.86	95.4474	3590.86	96.1724	3590.86	96.435
3592.79	97.3991	3592.79	96.6795	3592.79	95.5344	3592.79	96.3101	3592.79	96.5421
3594.72	97.4461	3594.72	96.7706	3594.72	95.6552	3594.72	96.2849	3594.72	96.6477
3596.65	97.5047	3596.65	96.8915	3596.65	95.7691	3596.65	96.3537	3596.65	96.7468
3598.58	97.5731	3598.58	97.0341	3598.58	95.877	3598.58	96.4209	3598.58	96.8426
3600.51	97.4755	3600.51	97.1744	3600.51	95.9931	3600.51	96.4719	3600.51	96.9008
3602.43	97.7293	3602.43	97.2755	3602.43	96.0655	3602.43	96.3774	3602.43	97.0984
3604.36	97.8187	3604.36	97.3209	3604.36	96.3098	3604.36	96.3747	3604.36	97.1186
3606.29	97.8946	3606.29	97.3551	3606.29	96.2093	3606.29	96.381	3606.29	96.9528
3608.22	97.9629	3608.22	97.3888	3608.22	96.1739	3608.22	96.2899	3608.22	96.9771
3610.15	98.029	3610.15	97.4152	3610.15	96.2659	3610.15	96.3893	3610.15	97.0047
3612.08	98.1029	3612.08	97.4562	3612.08	96.2947	3612.08	96.4414	3612.08	97.0467
3614.01	98.1697	3614.01	97.476	3614.01	96.3316	3614.01	96.4707	3614.01	96.9716
3615.93	98.1611	3615.93	97.4887	3615.93	96.3958	3615.93	96.987	3615.93	97.115
3617.86	98.1319	3617.86	97.4487	3617.86	96.4539	3617.86	96.8212	3617.86	97.1878
3619.79	98.1402	3619.79	97.5195	3619.79	96.5368	3619.79	96.5688	3619.79	97.2617
3621.72	98.1677	3621.72	97.4669	3621.72	96.6028	3621.72	96.6345	3621.72	97.2928
3623.65	98.1997	3623.65	97.5012	3623.65	96.6139	3623.65	96.8014	3623.65	97.448
3625.58	98.2183	3625.58	97.5581	3625.58	96.7547	3625.58	96.9464	3625.58	97.4699
3627.51	98.0286	3627.51	97.069	3627.51	96.6878	3627.51	97.4303	3627.51	97.113
3629.43	98.2313	3629.43	97.7	3629.43	96.5193	3629.43	96.4003	3629.43	97.2722
3631.36	98.3056	3631.36	97.9004	3631.36	96.7619	3631.36	96.5374	3631.36	97.632
3633.29	98.3104	3633.29	97.9032	3633.29	96.8611	3633.29	96.635	3633.29	97.7238
3635.22	98.3764	3635.22	98.0132	3635.22	96.8995	3635.22	96.7874	3635.22	97.8089
3637.15	98.4003	3637.15	98.089	3637.15	96.8593	3637.15	96.8151	3637.15	97.7931
3639.08	98.3688	3639.08	98.0835	3639.08	96.8863	3639.08	96.848	3639.08	97.7416
3641.01	98.3121	3641.01	98.0184	3641.01	96.8446	3641.01	96.9066	3641.01	97.6987
3642.93	98.525	3642.93	97.9464	3642.93	96.7316	3642.93	97.0598	3642.93	97.659
3644.86	98.3228	3644.86	97.8713	3644.86	96.6143	3644.86	97.2164	3644.86	97.6965
3646.79	98.1539	3646.79	97.7576	3646.79	96.1784	3646.79	97.0646	3646.79	97.3071
3648.72	97.8055	3648.72	97.6432	3648.72	95.3791	3648.72	97.0358	3648.72	96.9086
3650.65	97.9222	3650.65	97.4304	3650.65	96.1375	3650.65	97.0143	3650.65	97.5742
3652.58	98.2345	3652.58	97.9346	3652.58	96.8933	3652.58	97.0045	3652.58	97.767
3654.5	98.5348	3654.5	98.4714	3654.5	97.4984	3654.5	96.9832	3654.5	98.1726
3656.43	98.551	3656.43	98.3484	3656.43	97.2963	3656.43	97.0672	3656.43	97.962
3658.36	98.4668	3658.36	98.2587	3658.36	97.2021	3658.36	97.1678	3658.36	98.0552
3660.29	98.6255	3660.29	98.375	3660.29	97.3621	3660.29	97.3047	3660.29	98.1988
3662.22	98.4662	3662.22	98.4732	3662.22	97.4774	3662.22	97.5696	3662.22	98.2896
3664.15	98.7572	3664.15	98.4801	3664.15	97.3851	3664.15	97.6564	3664.15	98.199
3666.07	98.7703	3666.07	98.3992	3666.07	97.2537	3666.07	97.8135	3666.07	98.1418
3668	98.9476	3668	98.3347	3668	97.2923	3668	98.457	3668	97.9738
3669.93	98.7285	3669.93	98.332	3669.93	97.1404	3669.93	97.8393	3669.93	97.9135
3671.86	98.7259	3671.86	98.3512	3671.86	97.1271	3671.86	97.7961	3671.86	97.9818
3673.79	98.6901	3673.79	98.3578	3673.79	97.1501	3673.79	98.2263	3673.79	97.8123
3675.72	97.9932	3675.72	98.0772	3675.72	96.8697	3675.72	97.0167	3675.72	97.1745
3677.65	98.6802	3677.65	98.386	3677.65	97.2159	3677.65	97.2242	3677.65	97.8638
3679.57	98.6654	3679.57	98.4032	3679.57	97.2331	3679.57	97.5288	3679.57	97.9365
3681.5	98.6982	3681.5	98.4191	3681.5	97.2759	3681.5	97.408	3681.5	98.0444
3683.43	98.7783	3683.43	98.4499	3683.43	97.3722	3683.43	97.3996	3683.43	98.1624
3685.36	98.8464	3685.36	98.4957	3685.36	97.4311	3685.36	97.4381	3685.36	98.261
3687.29	99.1332	3687.29	98.5798	3687.29	97.6912	3687.29	97.6071	3687.29	98.5463
3689.22	99.0192	3689.22	98.6497	3689.22	97.5364	3689.22	97.5553	3689.22	98.5008
3691.15	98.9729	3691.15	98.6413	3691.15	97.427	3691.15	97.0502	3691.15	98.4633
3693.07	98.9681	3693.07	98.6651	3693.07	97.6295	3693.07	97.4972	3693.07	98.472
3695	98.9688	3695	98.7143	3695	97.6501	3695	97.4215	3695	98.5006
3696.93	98.9745	3696.93	98.779	3696.93	97.7084	3696.93	97.4477	3696.93	98.5446
3698.86	99.0142	3698.86	98.8651	3698.86	97.8181	3698.86	97.7538	3698.86	98.5812
3700.79	99.0476	3700.79	98.949	3700.79	97.901	3700.79	97.7364	3700.79	98.5992
3702.72	99.1121	3702.72	99.015	3702.72	97.9811	3702.72	97.3835	3702.72	98.6424
3704.65	99.1636	3704.65	99.051	3704.65	97.9976	3704.65	97.6288	3704.65	98.8043
3706.57	99.1791	3706.57	99.0551	3706.57	97.9813	3706.57	97.9151	3706.57	98.7384
3708.5	99.2596	3708.5	99.0501	3708.5	98.1589	3708.5	98.6743	3708.5	98.7107
3710.43	99.2421	3710.43	99.0357	3710.43	97.9869	3710.43	98.3602	3710.43	98.7437
3712.36	99.2608	3712.36	99.0381	3712.36	97.7484	3712.36	97.6388	3712.36	98.7031
3714.29	99.239	3714.29	99.0188	3714.29	97.8572	3714.29	97.6747	3714.29	98.7328
3716.22	99.1764	3716.22	98.9291	3716.22	97.9583	3716.22	97.9684	3716.22	98.6381
3718.14	99.0931	3718.14	98.825	3718.14	97.8888	3718.14	98.0947	3718.14	98.5658
3720.07	99.0494	3720.07	98.7634	3720.07	97.8458	3720.07	97.8055	3720.07	98.5681
3722	99.102	3722	98.7547	3722	97.9352	3722	97.7367	3722	98.6048
3723.93	99.1412	3723.93	98.7275	3723.93	97.9729	3723.93	97.8095	3723.93	98.5832
3725.86	98.9571	3725.86	98.6884	3725.86	97.9139	3725.86	97.9519	3725.86	98.2112
3727.79	99.0506	3727.79	98.6374	3727.79	97.7558	3727.79	97.9198	3727.79	98.439
3729.72	99.0133	3729.72	98.5982	3729.72	97.6257	3729.72	98.1362	3729.72	98.61
3731.64	99.2901	3731.64	98.6277	3731.64	97.8279	3731.64	97.9038	3731.64	98.5373
3733.57	99.2341	3733.57	98.7082	3733.57	97.9033	3733.57	97.883	3733.57	98.373
3735.5	98.5113	3735.5	98.649	3735.5	96.6561	3735.5	97.7916	3735.5	98.107
3737.43	98.4506	3737.43	98.624	3737.43	96.7731	3737.43	97.6532	3737.43	98.4765
3739.36	99.018	3739.36	98.9416	3739.36	97.5034	3739.36	97.5447	3739.36	98.5507
3741.29	99.0653	3741.29	99.0139	3741.29	97.7342	3741.29	97.4176	3741.29	98.5278
3743.22	99.1099	3743.22	99.058	3743.22	97.5751	3743.22	97.3164	3743.22	98.5303
3745.14	99.1923	3745.14	99.1335	3745.14	97.6699	3745.14	96.7553	3745.14	98.5995
3747.07	99.6371	3747.07	99.433	3747.07	98.1431	3747.07	97.184	3747.07	98.6536
3749	99.8004	3749	99.4215	3749	98.2562	3749	97.3741	3749	98.6557
3750.93	99.3363	3750.93	98.9816	3750.93	97.701	3750.93	97.4565	3750.93	98.4888
3752.86	99.2909	3752.86	98.97	3752.86	97.8181	3752.86	97.2947	3752.86	98.6
3754.79	99.2573	3754.79	99.0609	3754.79	97.8111	3754.79	97.3432	3754.79	98.6286
3756.72	99.237	3756.72	98.9872	3756.72	97.8264	3756.72	97.4721	3756.72	98.6749
3758.64	99.1328	3758.64	98.8731	3758.64	97.8056	3758.64	97.2031	3758.64	98.6188
3760.57	99.0133	3760.57	98.7896	3760.57	97.7142	3760.57	97.3252	3760.57	98.6769
3762.5	99.05	3762.5	98.7835	3762.5	97.7207	3762.5	97.5624	3762.5	98.7441
3764.43	99.3284	3764.43	98.9231	3764.43	97.9445	3764.43	97.6896	3764.43	98.9882
3766.36	98.9684	3766.36	98.8259	3766.36	97.8035	3766.36	97.7245	3766.36	98.7274
3768.29	98.9586	3768.29	98.7411	3768.29	97.8052	3768.29	97.9239	3768.29	98.7278
3770.21	98.6438	3770.21	98.7364	3770.21	97.8279	3770.21	97.6314	3770.21	98.4843
3772.14	98.9756	3772.14	98.9508	3772.14	97.9278	3772.14	97.7381	3772.14	98.7847
3774.07	98.9655	3774.07	98.9751	3774.07	97.9669	3774.07	97.8536	3774.07	98.7582
3776	98.9423	3776	98.9745	3776	97.9462	3776	97.8109	3776	98.7426
3777.93	98.9605	3777.93	99.0014	3777.93	97.9457	3777.93	97.8115	3777.93	98.7714
3779.86	99.0344	3779.86	99.0655	3779.86	97.9849	3779.86	97.8215	3779.86	98.8441
3781.78	99.0864	3781.78	99.1089	3781.78	98.0023	3781.78	97.8323	3781.78	98.9126
3783.71	99.1171	3783.71	99.0946	3783.71	98.0318	3783.71	97.9202	3783.71	98.9543
3785.64	99.0938	3785.64	99.0269	3785.64	97.9704	3785.64	97.9263	3785.64	98.9493
3787.57	99.1075	3787.57	98.9965	3787.57	98.026	3787.57	97.9561	3787.57	98.9688
3789.5	99.0882	3789.5	98.9625	3789.5	97.9966	3789.5	97.9971	3789.5	98.9255
3791.43	99.0217	3791.43	98.9119	3791.43	97.9262	3791.43	97.9901	3791.43	98.8333
3793.36	98.9658	3793.36	98.8697	3793.36	97.8899	3793.36	98.0308	3793.36	98.7447
3795.28	98.9345	3795.28	98.8321	3795.28	97.8516	3795.28	97.9948	3795.28	98.6727
3797.21	98.9039	3797.21	98.8043	3797.21	97.8268	3797.21	97.9209	3797.21	98.6211
3799.14	98.8821	3799.14	98.7747	3799.14	97.8187	3799.14	97.8626	3799.14	98.5816
3801.07	98.5072	3801.07	98.7614	3801.07	97.4424	3801.07	97.7927	3801.07	98.0058
3803	98.7889	3803	98.7827	3803	97.7654	3803	97.7707	3803	98.5938
3804.93	98.9586	3804.93	98.8114	3804.93	97.8253	3804.93	97.807	3804.93	98.6252
3806.86	99.023	3806.86	98.8742	3806.86	97.8739	3806.86	97.7595	3806.86	98.6993
3808.78	99.0572	3808.78	98.9384	3808.78	97.9581	3808.78	97.8895	3808.78	98.7355
3810.71	99.0561	3810.71	98.9713	3810.71	98.0054	3810.71	97.8826	3810.71	98.7248
3812.64	99.0724	3812.64	98.9906	3812.64	98.0288	3812.64	97.9008	3812.64	98.7109
3814.57	99.1261	3814.57	99.0156	3814.57	98.0459	3814.57	98.3421	3814.57	98.6967
3816.5	99.1012	3816.5	99.0141	3816.5	97.9742	3816.5	97.8733	3816.5	98.601
3818.43	99.0691	3818.43	99.0146	3818.43	97.9051	3818.43	97.8077	3818.43	98.5383
3820.36	98.8834	3820.36	99.0061	3820.36	97.874	3820.36	97.7656	3820.36	98.1304
3822.28	99.0578	3822.28	98.9731	3822.28	97.6518	3822.28	97.2144	3822.28	98.4501
3824.21	99.1091	3824.21	98.9292	3824.21	97.7751	3824.21	97.6591	3824.21	98.5314
3826.14	99.1645	3826.14	98.9174	3826.14	97.7455	3826.14	97.6667	3826.14	98.5634
3828.07	99.0912	3828.07	98.9089	3828.07	97.7004	3828.07	97.681	3828.07	98.589
3830	99.1268	3830	98.8945	3830	97.6838	3830	97.7493	3830	98.6107
3831.93	99.1069	3831.93	98.8598	3831.93	97.6479	3831.93	97.7134	3831.93	98.6082
3833.86	99.0942	3833.86	98.8528	3833.86	97.6392	3833.86	97.8555	3833.86	98.6166
3835.78	99.0446	3835.78	98.8612	3835.78	97.6526	3835.78	97.9305	3835.78	98.5886
3837.71	98.9561	3837.71	98.8864	3837.71	97.6438	3837.71	97.4908	3837.71	98.5832
3839.64	98.9204	3839.64	98.928	3839.64	97.6193	3839.64	97.4559	3839.64	98.5525
3841.57	98.9641	3841.57	98.9092	3841.57	97.7225	3841.57	97.4106	3841.57	98.6167
3843.5	98.9927	3843.5	98.8813	3843.5	97.6659	3843.5	97.2057	3843.5	98.6053
3845.43	98.9903	3845.43	98.8356	3845.43	97.61	3845.43	97.5506	3845.43	98.6177
3847.35	98.9623	3847.35	98.9086	3847.35	97.7726	3847.35	97.6556	3847.35	98.7971
3849.28	98.9523	3849.28	98.7856	3849.28	97.6476	3849.28	97.826	3849.28	98.5788
3851.21	98.9845	3851.21	98.8039	3851.21	97.5623	3851.21	98.4422	3851.21	98.6089
3853.14	99.1527	3853.14	98.3393	3853.14	96.7049	3853.14	97.6466	3853.14	98.2131
3855.07	98.9787	3855.07	98.7589	3855.07	97.2943	3855.07	96.6713	3855.07	98.6202
3857	98.8425	3857	98.711	3857	97.5561	3857	97.4111	3857	98.6147
3858.93	98.9578	3858.93	98.8208	3858.93	97.5543	3858.93	97.4516	3858.93	98.5931
3860.85	98.9072	3860.85	98.9649	3860.85	97.952	3860.85	97.7122	3860.85	98.8271
3862.78	98.8303	3862.78	98.705	3862.78	97.7466	3862.78	97.6341	3862.78	98.7157
3864.71	98.755	3864.71	98.6126	3864.71	97.626	3864.71	97.3384	3864.71	98.6465
3866.64	98.7605	3866.64	98.6499	3866.64	97.7292	3866.64	97.4523	3866.64	98.7065
3868.57	98.8068	3868.57	98.8693	3868.57	97.7014	3868.57	97.7583	3868.57	98.7061
3870.5	98.6287	3870.5	98.9016	3870.5	97.2395	3870.5	97.6645	3870.5	98.651
3872.43	98.8225	3872.43	98.9123	3872.43	97.6721	3872.43	97.737	3872.43	98.6894
3874.35	98.8585	3874.35	98.936	3874.35	97.683	3874.35	97.6402	3874.35	98.7205
3876.28	98.9269	3876.28	98.9911	3876.28	97.7381	3876.28	97.6297	3876.28	98.8999
3878.21	99.0197	3878.21	99.0392	3878.21	97.8848	3878.21	97.7357	3878.21	98.8543
3880.14	99.0444	3880.14	99.0152	3880.14	97.8623	3880.14	97.6067	3880.14	98.8703
3882.07	99.0572	3882.07	98.9443	3882.07	97.8739	3882.07	97.2403	3882.07	98.8464
3884	99.092	3884	98.8711	3884	97.9049	3884	97.5363	3884	98.8219
3885.92	99.0777	3885.92	98.8124	3885.92	97.8635	3885.92	97.5176	3885.92	98.7831
3887.85	99.0552	3887.85	98.7941	3887.85	97.8547	3887.85	97.5749	3887.85	98.7378
3889.78	99.0511	3889.78	98.8227	3889.78	97.8811	3889.78	97.711	3889.78	98.7105
3891.71	99.0273	3891.71	98.8555	3891.71	97.8497	3891.71	97.7475	3891.71	98.7066
3893.64	99.0708	3893.64	98.885	3893.64	97.8664	3893.64	97.6752	3893.64	98.679
3895.57	99.0338	3895.57	98.9206	3895.57	97.809	3895.57	97.8245	3895.57	98.6257
3897.49	99.0068	3897.49	98.949	3897.49	97.8927	3897.49	98.086	3897.49	98.5981
3899.42	99.0092	3899.42	98.9561	3899.42	97.7814	3899.42	97.7223	3899.42	98.6237
3901.35	98.9919	3901.35	98.962	3901.35	97.7256	3901.35	97.6629	3901.35	98.6485
3903.28	98.9938	3903.28	98.9833	3903.28	97.3999	3903.28	97.663	3903.28	98.6588
3905.21	98.8667	3905.21	98.9965	3905.21	97.4979	3905.21	97.329	3905.21	98.6297
3907.14	98.9464	3907.14	98.9575	3907.14	97.7851	3907.14	97.634	3907.14	98.7195
3909.07	98.911	3909.07	98.9143	3909.07	97.7644	3909.07	97.642	3909.07	98.7279
3910.99	98.9129	3910.99	98.9052	3910.99	97.7933	3910.99	97.6584	3910.99	98.7656
3912.92	98.9136	3912.92	98.9007	3912.92	97.8264	3912.92	97.7302	3912.92	98.7825
3914.85	98.9244	3914.85	98.9018	3914.85	97.8618	3914.85	97.8534	3914.85	98.7853
3916.78	98.9657	3916.78	98.9145	3916.78	97.914	3916.78	97.7967	3916.78	98.7926
3918.71	99.0003	3918.71	98.9182	3918.71	97.9179	3918.71	97.6886	3918.71	98.7645
3920.64	99.0052	3920.64	98.911	3920.64	97.8922	3920.64	97.7546	3920.64	98.7097
3922.57	98.9967	3922.57	98.9132	3922.57	97.8723	3922.57	97.6643	3922.57	98.685
3924.49	98.9864	3924.49	98.9114	3924.49	97.8548	3924.49	97.6178	3924.49	98.6835
3926.42	98.9592	3926.42	98.8874	3926.42	97.8208	3926.42	97.5906	3926.42	98.671
3928.35	98.9433	3928.35	98.8789	3928.35	97.8738	3928.35	97.5859	3928.35	98.6713
3930.28	98.9555	3930.28	98.8803	3930.28	97.8255	3930.28	97.6436	3930.28	98.6926
3932.21	98.9326	3932.21	98.8585	3932.21	97.7955	3932.21	97.6778	3932.21	98.6989
3934.14	98.9058	3934.14	98.8335	3934.14	97.7593	3934.14	97.6874	3934.14	98.7102
3936.07	98.9138	3936.07	98.8336	3936.07	97.7536	3936.07	97.7039	3936.07	98.7378
3937.99	98.9149	3937.99	98.8338	3937.99	97.7536	3937.99	97.7469	3937.99	98.7421
3939.92	98.889	3939.92	98.8037	3939.92	97.7224	3939.92	97.7664	3939.92	98.7274
3941.85	98.8876	3941.85	98.8034	3941.85	97.7189	3941.85	97.7735	3941.85	98.7396
3943.78	98.9181	3943.78	98.8356	3943.78	97.7725	3943.78	97.8012	3943.78	98.7599
3945.71	98.9417	3945.71	98.8619	3945.71	97.8319	3945.71	97.8104	3945.71	98.7658
3947.64	98.9423	3947.64	98.8636	3947.64	97.8657	3947.64	97.784	3947.64	98.7599
3949.57	98.9193	3949.57	98.8654	3949.57	97.8649	3949.57	97.7641	3949.57	98.7458
3951.49	98.8969	3951.49	98.8696	3951.49	97.8484	3951.49	97.7562	3951.49	98.7343
3953.42	98.8807	3953.42	98.874	3953.42	97.8301	3953.42	97.7394	3953.42	98.7162
3955.35	98.878	3955.35	98.8975	3955.35	97.8262	3955.35	97.7275	3955.35	98.7164
3957.28	98.8972	3957.28	98.9175	3957.28	97.8355	3957.28	97.7241	3957.28	98.7277
3959.21	98.9094	3959.21	98.9279	3959.21	97.8362	3959.21	97.7133	3959.21	98.7413
3961.14	98.9302	3961.14	98.942	3961.14	97.8412	3961.14	97.7207	3961.14	98.7673
3963.06	98.9631	3963.06	98.9447	3963.06	97.8598	3963.06	97.722	3963.06	98.7837
3964.99	98.9768	3964.99	98.9484	3964.99	97.8714	3964.99	97.7206	3964.99	98.7892
3966.92	98.9839	3966.92	98.9553	3966.92	97.8811	3966.92	97.7277	3966.92	98.8165
3968.85	98.9871	3968.85	98.9575	3968.85	97.9073	3968.85	97.7352	3968.85	98.8426
3970.78	98.9748	3970.78	98.9369	3970.78	97.9291	3970.78	97.7237	3970.78	98.8423
3972.71	98.9425	3972.71	98.9052	3972.71	97.9216	3972.71	97.6999	3972.71	98.8239
3974.64	98.9097	3974.64	98.8906	3974.64	97.8996	3974.64	97.6818	3974.64	98.8128
3976.56	98.8897	3976.56	98.8985	3976.56	97.8743	3976.56	97.6739	3976.56	98.8165
3978.49	98.8838	3978.49	98.9047	3978.49	97.8662	3978.49	97.6401	3978.49	98.8334
3980.42	98.8867	3980.42	98.9056	3980.42	97.8692	3980.42	97.5953	3980.42	98.8494
3982.35	98.8991	3982.35	98.9112	3982.35	97.8577	3982.35	97.5623	3982.35	98.8624
3984.28	98.9235	3984.28	98.9316	3984.28	97.8519	3984.28	97.5348	3984.28	98.8773
3986.21	98.9418	3986.21	98.9512	3986.21	97.8423	3986.21	97.5395	3986.21	98.8966
3988.14	98.9748	3988.14	98.9725	3988.14	97.8437	3988.14	97.5606	3988.14	98.9132
3990.06	99.0211	3990.06	99.0186	3990.06	97.8571	3990.06	97.594	3990.06	98.9566
3991.99	99.0161	3991.99	98.9798	3991.99	97.8304	3991.99	97.5972	3991.99	98.9179
3993.92	98.9767	3993.92	98.967	3993.92	97.7283	3993.92	97.6479	3993.92	98.8552
3995.85	98.9642	3995.85	99.02	3995.85	97.7025	3995.85	97.7412	3995.85	98.8642
3997.78	99.025	3997.78	99.0004	3997.78	97.7436	3997.78	97.7326	3997.78	98.8632
3999.71	99.1144	3999.71	98.9866	3999.71	97.757	3999.71	97.7268	3999.71	98.8227
[truncated: 14 more columns]

## Sheet: Fig.3
Fig.3C
Diameter of aorta (mm)	Sham	Aneurysm	SHE0.5	SHE1
Parameter1	0.477	1.31	0.513	0.651
Parameter2	0.501	1.53	0.522	0.695
Parameter3	0.491	1.56	0.517	0.613
Parameter4	0.489	1.749	0.516	0.674
Parameter5	0.493	1.681	0.508	0.655
Fig.3D
Relative Expansion Index	Sham	Aneurysm	SHE0.5	SHE1
Parameter1	1	2.74633	1.07547	1.36478
Parameter2	1	3.05389	1.04192	1.38723
Parameter3	1	3.17719	1.05295	1.24847
Parameter4	1	3.57669	1.05521	1.37832
Parameter5	1	3.40974	1.03043	1.3286
Fig.3F
Elastin grade	Sham	Aneurysm	SHE0.5	SHE1
Parameter1	1	3	1	3
Parameter2	1	3	2	2
Parameter3	1	4	3	2
Parameter4	1	4	2	2
Parameter5	1	4	1	4
Fig.3H
eNOS(%area)	Sham	Aneurysm	SHE0.5	SHE1
Parameter1	12.631	3.79	12.76	8.76
Parameter2	11.735	4.582	8.526	8.108
Parameter3	13.112	3.049	12.439	6.982
Parameter4	10.856	4.688	8.701	9.788
Parameter5	11.698	4.627	7.667	9.282
Fig.3J
Collagen-I(%area)	Sham	Aneurysm	SHE0.5	SHE1
Parameter1	19.141	25.786	23.77	21.565
Parameter2	17.772	20.882	23.056	22.814
Parameter3	15.459	21.721	26.671	21.562
Parameter4	17.937	25.568	21.781	22.053
Parameter5	19.099	25.935	24.958	26.7
Fig.3K
Collagen-III(%area)	Sham	Aneurysm	SHE0.5	SHE1
Parameter1	16.717	28.041	21.273	23.406
Parameter2	12.12	22.248	24.496	23.946
Parameter3	10.558	22.246	24.48	24.469
Parameter4	13.416	32.509	17.392	27.745
Parameter5	14.566	28.834	24.498	28.531
Fig.3K
Ratio of Collagen-I/III	Sham	Aneurysm	SHE0.5	SHE1
Parameter1	1.145	0.919582	1.11738	0.921345
Parameter2	1.46634	0.938601	0.941215	0.952727
Parameter3	1.4642	0.9764	1.0895	0.881197
Parameter4	1.33699	0.78649	1.25236	0.794846
Parameter5	1.3112	0.899459	1.01878	0.935824

## Sheet: Fig.4
Fig.4C					Fig.4G
anastomosis time	SHE	Suture			Diameter of muscle fibers	Sham	SHE	Suture	Defect
Parameter1	3.4	12.96			Parameter1	45.9	72.2	64.6	15
Parameter2	3.48	13.33			Parameter2	66.7	102.4	53.6	16.8
Parameter3	3.6	9.6			Parameter3	90.3	66.3	61.9	20.1
Parameter4	4.78	9.4			Parameter4	68.7	68.7	59.4	33.9
Parameter5	2.83	11.8			Parameter5	79.8	73.4	56.2	53.5
					Parameter6	53.2	73.1	57.7	29.2
Fig.4E					Parameter7	62.9	98.3	59.9	32.8
SFI	SHE	Suture			Parameter8	77.8	66.8	57.8	21.7
Parameter1	-26.9399	-79.5885			Parameter9	64	62.1	71.1	20.4
Parameter2	-15.2311	-89.5033			Parameter10	69.6	74.3	65.9	35.4
Parameter3	-56.9621	-87.0425			Parameter11	76.3	92.1	84.5	32
Parameter4	-20.2285	-89.772			Parameter12	48.2	55.4	70	16.7
Parameter5	-22.9077	-81.1977			Parameter13	66	66.3	70.7	22.5
					Parameter14	79.2	47.5	66.2	20.4
Fig.4J					Fig.4H
Capillary quantity(per section)	Sham	SHE	Suture		muscle weight ratio	Sham	SHE	Suture	Defect
Parameter1	21	10	23		Parameter1	0.9154	0.849191	0.839229	0.379931
Parameter2	7	18	16		Parameter2	0.986325	0.824697	0.753025	0.407087
Parameter3	27	20	12		Parameter3	0.936351	0.820712	0.675552	0.357486
Parameter4	15	19	20		Parameter4	0.945398	0.823785	0.749653	0.374055
Parameter5	24	22	15		Parameter5	0.943695	0.885608	0.76527	0.390036
Fig.4L					Fig.4M					Fig.4N
S100	Sham	SHE	Suture		NF200	Sham	SHE	Suture		Quantity of axon per section	Sham	SHE	Suture
Parameter1	9.456	7.557	3.274		Parameter1	3.491	4.453	3.202		Parameter1	5670.87	5346.82	5974.66
Parameter2	8.466	5.14	2.089		Parameter2	3.711	5.4	2.831		Parameter2	5974.66	10308.8	3908.85
Parameter3	6.334	9.206	4.017		Parameter3	4.171	4.834	2.974		Parameter3	5468.34	11281	5468.34
Parameter4	7.108	5.438	3.005		Parameter4	3.222	4.413	0.953		Parameter4	6764.53	12820.2	1296.2
Parameter5	4.696	5.198	5.045		Parameter5	6.411	1.427	5.875		Parameter5	9863.26	5306.39	6987.32
Parameter6	6.931	8.71	1.882		Parameter6	4.224	2.604	2.749		Parameter6	5812.64	3098.72	6399.98
Parameter7	6.428	6.124	1.826		Parameter7	5.013	4.542	2.783		Parameter7	6035.42	10572.1	4759.48
Parameter8	5.636	2.103	3.389		Parameter8	5.916	5.104	2.256		Parameter8	7453.14	13549.3	5873.4
Parameter9	3.358	4.365	1.597		Parameter9	2.242	3.292	0.855		Parameter9	6298.71	6764.53	3767.08
Parameter10	5.422	8.382	2.394		Parameter10	6.055	2.434	5.545		Parameter10	9843.01	5711.37	7392.38
Parameter11	9.137	2.353	3.331		Parameter11	3.426	1.529	2.222		Parameter11	6967.07	2025.31	3949.35
Parameter12	3.711	5.676	1.579		Parameter12	3.815	1.955	1.103		Parameter12	6440.48	5164.54	2167.08
Parameter13	4.894	2.461	3.556		Parameter13	5.531	4.063	2.453		Parameter13	7898.71	11605	4536.69
Parameter14	5.039	4.907	2.08		Parameter14	2.087	5.656	2.3333		Parameter14	5448.08	10794.9	6906.31
Parameter15	5.44	6.838	2.843		Parameter15	5.011	3.631	5.222		Parameter15	6217.7	9701.23	5205.05
Parameter16	7.932	2.749	3.621		Parameter16	1.16	3.2	2.191		Parameter16	3544.29	2774.68	4637.96
Parameter17	3.644	4.864	2.756		Parameter17	3.344	4.928	2.256		Parameter17	3564.55	10653.1	5205.05
Parameter18	6.7	2.736	4.388		Parameter18	3.126	3.358	1.821		Parameter18	4536.69	8263.26	4010.11
Parameter19	4.444	5.842	2.307		Parameter19	1.636	3.729	0.887		Parameter19	3260.75	10713.9	2389.87
Parameter20	5.312	4.894	4.856		Parameter20	6.296	1.999	4.07		Parameter20	9296.17	6663.27	4192.39
Parameter21	6.626	2.927	4.021		Parameter21	5.591	6.379	3.17		Parameter21	7939.22	6096.18	6622.76
Parameter22	4.742	6.004	2.433		Parameter22	4.123	5.342	3.34		Parameter22	7108.84	11341.7	4374.67
Parameter23	4.203	3.236	4.827		Parameter23	5.307	4.916	3.402		Parameter23	7756.94	9356.93	6298.71
Parameter24	3.725	4.95	2.708		Parameter24	4.543	3.734	2.381		Parameter24	9640.48	8607.57	3605.05
Parameter25	5.755	5.544	3.736		Parameter25	3.426	2.604	4.575		Parameter25	9741.74	8202.51	7432.89

## Sheet: Fig.5
Fig.5D					Fig.5E
Cortical bone thickness	Sham	Steel wire	SHE		Collagen deposition	Sham	Steel wire	SHE
Parameter1	191.4	160.6	240		Parameter1	5.034	28.138	29.255
Parameter2	116	157.2	115.9		Parameter2	5.799	22.159	20.766
Parameter3	153.4	150.9	133.8		Parameter3	6.109	30.591	17.811
Parameter4	148.4	184.4	137.8		Parameter4	5.204	27.079	26.968
Parameter5	131.6	133.7	161.6		Parameter5	7.257	24.473	23.436
Parameter6	235.9	132.5	197.3
Parameter7	151.9	162.8	177.4
Parameter8	105	145	149
Parameter9	160.4	141.8	132.4
Parameter10	138	148.8	134
Parameter11	160.4	165.7	158.5
Parameter12	157.4	174.8	161.6
Parameter13	103.8	146.7	130.7
Parameter14	124.1	157.7	134.7
Parameter15	152.7	129.8	147.9
Parameter16	121.3	129.5	150.1
Parameter17	139.1	133.9	142.2
Parameter18	120.5	136.2	124.8
Parameter19	119.7	158.1	146.9
Parameter20	136.9	143.7	139
Parameter21	150.3	135.5	183.7
Parameter22	130.1	100.1	114.5
Parameter23	159.1	148.8	167.2
Parameter24	147.3	152.6	121
Parameter25	133.2	164.5	168

## Sheet: Fig.S2
Fig.2A												Fig.2B
	x1	y1	x2	y2	x3	y3	x4	y4	x5	y5			SHE0							SHE0.2							SHE0.5							SHE1							SHE2
	-60.6353	0.17429	-60.0191	0.34619	-60.4922	-0.07517	-60.0053	0.14511	-60.0162	-0.1866			x1	y1	x2	y2	x3	y3		x1	y1	x2	y2	x3	y3		x1	y1	x2	y2	x3	y3		x1	y1	x2	y2	x3	y3		x1	y1	x2	y2	x3	y3
	-60.6035	0.17347	-59.986	0.34624	-60.4591	-0.07533	-59.973	0.14482	-59.9822	-0.18682			-118.833	2226.03	-118.833	270.829	-118.833	0.12167		-119.5	2343.92	-119.5	279.988	-119.5	0.11945		-119.333	2830.17	-119.333	301.326	-119.333	0.10647		-119.833	3399.23	-119.833	542.47	-119.833	0.15959		-119.833	3236.65	-119.833	269.864	-119.833	0.08338
	-60.5717	0.17263	-59.9547	0.34629	-60.4273	-0.07547	-59.9398	0.1446	-59.949	-0.18704			-117	2196.62	-117	283.892	-117	0.12924		-118	2369.08	-118	310.847	-118	0.13121		-118	2832.54	-118	318.101	-118	0.1123		-118.667	3436.82	-118.667	554.015	-118.667	0.1612		-118.333	3184.83	-118.333	255.348	-118.333	0.08018
	-60.5398	0.17184	-59.922	0.34634	-60.3939	-0.0756	-59.907	0.14442	-59.9163	-0.18725			-115	2161.19	-115	294.182	-115	0.13612		-116.833	2382.09	-116.833	297.206	-116.833	0.12477		-116.833	2883.19	-116.833	317.889	-116.833	0.11026		-117.167	3382.89	-117.167	563.386	-117.167	0.16654		-117	3161.23	-117	258.361	-117	0.08173
	-60.5085	0.17107	-59.8902	0.34637	-60.3614	-0.07573	-59.874	0.14427	-59.8822	-0.18747			-113	2142.17	-113	302.524	-113	0.14122		-115.333	2368.13	-115.333	335.071	-115.333	0.14149		-115.333	2899.03	-115.333	350.786	-115.333	0.121		-115.833	3330.06	-115.833	577.084	-115.833	0.1733		-115.5	3013.52	-115.5	254.402	-115.5	0.08442
	-60.4759	0.17019	-59.8564	0.34638	-60.3282	-0.07585	-59.8401	0.14412	-59.8504	-0.1877			-111	2114.42	-111	309.807	-111	0.14652		-114	2330.76	-114	333.134	-114	0.14293		-114	2789.87	-114	325.637	-114	0.11672		-114.667	3318.61	-114.667	611.626	-114.667	0.1843		-114.167	3003.45	-114.167	275.21	-114.167	0.09163
	-60.4443	0.16933	-59.8248	0.34638	-60.2946	-0.07596	-59.8069	0.14398	-59.8162	-0.18792			-109	2088.99	-109	317.785	-109	0.15212		-112.667	2284.69	-112.667	349.823	-112.667	0.15312		-112.667	2745.33	-112.667	356.841	-112.667	0.12998		-113.167	3270.32	-113.167	625.962	-113.167	0.19141		-112.833	2965.83	-112.833	271.197	-112.833	0.09144
	-60.4116	0.16853	-59.7911	0.34635	-60.2626	-0.07606	-59.7743	0.14384	-59.7838	-0.18816			-107	2083.49	-107	328.024	-107	0.15744		-111.167	2243.85	-111.167	354.499	-111.167	0.15799		-111.167	2662.68	-111.167	331.351	-111.167	0.12444		-111.833	3237.87	-111.833	639.171	-111.833	0.19741		-111.5	2921.17	-111.5	271.423	-111.5	0.09292
	-60.3794	0.16778	-59.7594	0.34629	-60.2281	-0.07616	-59.74	0.14371	-59.7514	-0.18841			-105.167	2063.19	-105.167	341.511	-105.167	0.16553		-109.833	2206.9	-109.833	345.306	-109.833	0.15647		-109.833	2625.91	-109.833	349.328	-109.833	0.13303		-110.667	3206.18	-110.667	688.182	-110.667	0.21464		-110.167	2915.95	-110.167	301.196	-110.167	0.10329
	-60.3475	0.1671	-59.7267	0.3462	-60.196	-0.07624	-59.7076	0.14357	-59.7185	-0.18869			-103.167	2041.65	-103.167	352.662	-103.167	0.17273		-108.667	2142.67	-108.667	357.666	-108.667	0.16692		-108.667	2604.87	-108.667	368.576	-108.667	0.1415		-109.167	3178.93	-109.167	683.149	-109.167	0.2149		-108.833	2886.46	-108.833	284.679	-108.833	0.09863
	-60.3148	0.16646	-59.6956	0.34606	-60.1621	-0.07632	-59.6745	0.14345	-59.6855	-0.18898			-101.167	2031.87	-101.167	360.715	-101.167	0.17753		-107.167	2116.16	-107.167	358.208	-107.167	0.16927		-107.167	2538.86	-107.167	351.215	-107.167	0.13834		-107.833	3180.66	-107.833	706.046	-107.833	0.22198		-107.5	2877.37	-107.5	298.605	-107.5	0.10378
	-60.2823	0.16588	-59.6621	0.34587	-60.1296	-0.07639	-59.6399	0.14332	-59.6537	-0.18929			-99.1667	2007.94	-99.1667	371.634	-99.1667	0.18508		-105.833	2107.23	-105.833	373.51	-105.833	0.17725		-105.667	2518.17	-105.667	359.045	-105.667	0.14258		-106.667	3167.95	-106.667	725.858	-106.667	0.22913		-106	2855.8	-106	291.476	-106	0.10206
	-60.2511	0.1654	-59.6301	0.34562	-60.0955	-0.07644	-59.6066	0.1432	-59.6208	-0.18964			-97.3333	1994.25	-97.3333	380.599	-97.3333	0.19085		-104.333	2073.07	-104.333	369.268	-104.333	0.17813		-104.333	2512.53	-104.333	338.894	-104.333	0.13488		-105	3152.36	-105	729.324	-105	0.23136		-104.667	2823.01	-104.667	304.516	-104.667	0.10787
	-60.2188	0.16497	-59.5974	0.34524	-60.064	-0.07649	-59.5741	0.14308	-59.5878	-0.19005			-95.3333	1972.61	-95.3333	393.634	-95.3333	0.19955		-103	2064.18	-103	379.671	-103	0.18393		-103	2472.46	-103	376.799	-103	0.1524		-103.667	3119.34	-103.667	742.745	-103.667	0.23811		-103.333	2772.87	-103.333	311.613	-103.333	0.11238
	-60.1864	0.16459	-59.5655	0.34476	-60.029	-0.07652	-59.5403	0.14296	-59.5552	-0.19062			-93.3333	1936.02	-93.3333	406.556	-93.3333	0.21		-101.667	2005.54	-101.667	365.087	-101.667	0.18204		-101.5	2440.45	-101.5	364.871	-101.5	0.14951		-102.167	3111.97	-102.167	762.644	-102.167	0.24507		-101.833	2771.91	-101.833	320.068	-101.833	0.11547
	-60.1535	0.16423	-59.5331	0.34427	-59.9979	-0.07655	-59.5073	0.14284	-59.5222	-0.19139			-91.3333	1906.16	-91.3333	410.098	-91.3333	0.21514		-100.333	2002.5	-100.333	377.455	-100.333	0.18849		-100	2416.11	-100	376.628	-100	0.15588		-100.667	3086.94	-100.667	770.792	-100.667	0.24969		-100.667	2737.83	-100.667	322.714	-100.667	0.11787
	-60.1209	0.16388	-59.5002	0.3437	-59.9631	-0.07657	-59.475	0.14273	-59.4896	-0.19225			-89.3333	1886.01	-89.3333	419.31	-89.3333	0.22233		-99	1983.14	-99	388.21	-99	0.19576		-98.6667	2381.78	-98.6667	373.192	-98.6667	0.15669		-99.3333	3054.67	-99.3333	777.41	-99.3333	0.2545		-99.1667	2717.51	-99.1667	320.114	-99.1667	0.1178
	-60.0871	0.16352	-59.4682	0.34306	-59.9306	-0.07658	-59.441	0.14261	-59.4572	-0.19318			-87.3333	1847.95	-87.3333	430.596	-87.3333	0.23301		-97.6667	1960.63	-97.6667	373.451	-97.6667	0.19048		-97.3333	2348.23	-97.3333	384.18	-97.3333	0.1636		-98	3006.31	-98	789.68	-98	0.26267		-97.8333	2675.56	-97.8333	323.819	-97.8333	0.12103
	-60.0543	0.16317	-59.4354	0.3424	-59.8978	-0.0766	-59.4086	0.1425	-59.424	-0.19423			-85.3333	1805.25	-85.3333	438.03	-85.3333	0.24264		-96.3333	1924.17	-96.3333	379.632	-96.3333	0.1973		-95.8333	2314.75	-95.8333	364.532	-95.8333	0.15748		-96.6667	3024.37	-96.6667	790.336	-96.6667	0.26132		-96.3333	2677.29	-96.3333	324.381	-96.3333	0.12116
	-60.0214	0.16283	-59.4031	0.34173	-59.8646	-0.07661	-59.3763	0.14239	-59.3926	-0.19544			-83.6667	1780.58	-83.6667	450.26	-83.6667	0.25287		-95	1907.04	-95	383.34	-95	0.20101		-94.6667	2277.55	-94.6667	382.448	-94.6667	0.16792		-95.3333	2971.11	-95.3333	792.276	-95.3333	0.26666		-95	2624.66	-95	326.88	-95	0.12454
	-59.988	0.16249	-59.3707	0.3411	-59.8317	-0.07662	-59.3432	0.14228	-59.3593	-0.19667			-81.8333	1709.7	-81.8333	461.443	-81.8333	0.2699		-93.6667	1893.56	-93.6667	383.677	-93.6667	0.20262		-93.1667	2270.43	-93.1667	362.758	-93.1667	0.15978		-94	2942.52	-94	792.193	-94	0.26922		-93.6667	2585.68	-93.6667	326.007	-93.6667	0.12608
	-59.9569	0.16215	-59.3372	0.34047	-59.7987	-0.07663	-59.3103	0.14217	-59.3278	-0.19788			-80	1641.5	-80	459.095	-80	0.27968		-92.1667	1863.36	-92.1667	383.718	-92.1667	0.20593		-91.6667	2242.97	-91.6667	380.879	-91.6667	0.16981		-92.5	2905.67	-92.5	793.298	-92.5	0.27302		-92.3333	2578.58	-92.3333	342.712	-92.3333	0.13291
	-59.9221	0.16182	-59.305	0.33986	-59.7657	-0.07664	-59.2773	0.14204	-59.2948	-0.19909			-78	1585.81	-78	480.178	-78	0.3028		-91	1828.57	-91	378.487	-91	0.20699		-90.3333	2201.72	-90.3333	368.046	-90.3333	0.16716		-91.3333	2879.35	-91.3333	799.327	-91.3333	0.27761		-91	2548.83	-91	335.837	-91	0.13176
	-59.8896	0.16149	-59.273	0.33934	-59.7323	-0.07665	-59.2457	0.14192	-59.2625	-0.20033			-76.1667	1502.36	-76.1667	486.658	-76.1667	0.32393		-89.5	1798.41	-89.5	382.817	-89.5	0.21287		-89.1667	2195	-89.1667	365.864	-89.1667	0.16668		-89.8333	2883.26	-89.8333	809.715	-89.8333	0.28083		-89.6667	2533.82	-89.6667	342.357	-89.6667	0.13512
	-59.8565	0.16117	-59.2401	0.33887	-59.7009	-0.07666	-59.2119	0.14178	-59.2301	-0.20149			-74.3333	1423.38	-74.3333	482.094	-74.3333	0.3387		-88.1667	1788.33	-88.1667	379.951	-88.1667	0.21246		-87.6667	2149.97	-87.6667	371.199	-87.6667	0.17265		-88.5	2838.3	-88.5	798.64	-88.5	0.28138		-88.1667	2496.81	-88.1667	339.098	-88.1667	0.13581
	-59.8231	0.16085	-59.2071	0.33846	-59.6674	-0.07667	-59.1796	0.14163	-59.1974	-0.20262			-72.6667	1346.25	-72.6667	467.082	-72.6667	0.34695		-87	1765.83	-87	380.102	-87	0.21525		-86.5	2138.25	-86.5	367.635	-86.5	0.17193		-87.3333	2787.55	-87.3333	784.984	-87.3333	0.2816		-86.8333	2479.58	-86.8333	349.441	-86.8333	0.14093
	-59.7903	0.16054	-59.174	0.33812	-59.6335	-0.07669	-59.1474	0.14145	-59.1653	-0.20373			-70.6667	1244.76	-70.6667	466.145	-70.6667	0.37449		-85.5	1729.47	-85.5	365.341	-85.5	0.21124		-85.1667	2105.98	-85.1667	375.212	-85.1667	0.17816		-85.8333	2769	-85.8333	802.508	-85.8333	0.28982		-85.3333	2428.28	-85.3333	343.535	-85.3333	0.14147
	-59.7569	0.16023	-59.1415	0.33784	-59.602	-0.0767	-59.1134	0.14125	-59.133	-0.20486			-68.6667	1156.15	-68.6667	466.8	-68.6667	0.40375		-84.1667	1705.15	-84.1667	369.127	-84.1667	0.21648		-83.6667	2069.69	-83.6667	353.094	-83.6667	0.1706		-84.5	2726.71	-84.5	785.136	-84.5	0.28794		-84	2399.43	-84	344.672	-84	0.14365
	-59.7239	0.15992	-59.1077	0.33758	-59.5694	-0.07672	-59.0813	0.14102	-59.0995	-0.20595			-66.6667	1101.5	-66.6667	464.963	-66.6667	0.42212		-82.6667	1670.21	-82.6667	362.037	-82.6667	0.21676		-82.3333	2047.14	-82.3333	358.249	-82.3333	0.175		-83.3333	2673.47	-83.3333	773.576	-83.3333	0.28935		-82.6667	2360.14	-82.6667	346.798	-82.6667	0.14694
	-59.6906	0.15962	-59.0757	0.33732	-59.5374	-0.07675	-59.0487	0.14078	-59.067	-0.20697			-65	1011.36	-65	444.937	-65	0.43994		-81.3333	1654.21	-81.3333	363.224	-81.3333	0.21958		-81.1667	2012.94	-81.1667	367.571	-81.1667	0.1826		-81.8333	2615.09	-81.8333	779.782	-81.8333	0.29819		-81	2319.04	-81	349.457	-81	0.15069
	-59.6564	0.15932	-59.042	0.33706	-59.5039	-0.07679	-59.0153	0.14042	-59.0341	-0.20789			-63.3333	939.057	-63.3333	436.269	-63.3333	0.46458		-80	1611.12	-80	361.872	-80	0.22461		-79.6667	1957.78	-79.6667	363.445	-79.6667	0.18564		-80.5	2562.47	-80.5	762.932	-80.5	0.29773		-79.8333	2284.39	-79.8333	362.553	-79.8333	0.15871
	-59.6237	0.15902	-59.0099	0.33681	-59.472	-0.07684	-58.9837	0.13981	-59.0032	-0.20876			-61.1667	858.265	-61.1667	420.609	-61.1667	0.49007		-78.6667	1582.83	-78.6667	343.773	-78.6667	0.21719		-78.1667	1908.12	-78.1667	360.913	-78.1667	0.18915		-79.3333	2504.92	-79.3333	762.17	-79.3333	0.30427		-78.6667	2260.33	-78.6667	354.742	-78.6667	0.15694
	-59.5911	0.15873	-58.9768	0.33657	-59.4392	-0.0769	-58.9515	0.13909	-58.9692	-0.20956			-59.5	789.536	-59.5	410.394	-59.5	0.51979		-77.3333	1549.34	-77.3333	360.314	-77.3333	0.23256		-76.8333	1871.25	-76.8333	337.339	-76.8333	0.18027		-77.8333	2432.09	-77.8333	739.21	-77.8333	0.30394		-77	2205.8	-77	360.766	-77	0.16355
	-59.5579	0.15844	-58.9441	0.33633	-59.4065	-0.07699	-58.9194	0.1382	-58.9358	-0.21032			-57.3333	730.094	-57.3333	399.709	-57.3333	0.54748		-75.8333	1510.4	-75.8333	344.973	-75.8333	0.2284		-75.6667	1816.05	-75.6667	351.561	-75.6667	0.19359		-76.5	2382.39	-76.5	748.782	-76.5	0.3143		-75.8333	2145.47	-75.8333	361.99	-75.8333	0.16872
	-59.5251	0.15815	-58.9102	0.33609	-59.3739	-0.07709	-58.8869	0.13723	-58.9046	-0.21106			-55.8333	686.221	-55.8333	380.358	-55.8333	0.55428		-74.5	1459.61	-74.5	349.88	-74.5	0.23971		-74.1667	1771.93	-74.1667	350.917	-74.1667	0.19804		-75.3333	2297.24	-75.3333	727.347	-75.3333	0.31662		-74.5	2093.34	-74.5	359.758	-74.5	0.17186
	-59.4916	0.15787	-58.8772	0.33587	-59.3419	-0.07721	-58.8541	0.13617	-58.8712	-0.21178			-53.8333	635.694	-53.8333	371.328	-53.8333	0.58413		-73.3333	1423.94	-73.3333	343.575	-73.3333	0.24128		-72.8333	1715.59	-72.8333	346.026	-72.8333	0.2017		-73.8333	2233.22	-73.8333	715.89	-73.8333	0.32056		-73	2044.11	-73	368.168	-73	0.18011
	-59.4589	0.15758	-58.8429	0.33564	-59.3092	-0.07735	-58.8216	0.13508	-58.8389	-0.21247			-52	589.905	-52	359.483	-52	0.60939		-71.8333	1393.96	-71.8333	336.875	-71.8333	0.24167		-71.5	1663.51	-71.5	339.652	-71.5	0.20418		-72.5	2179.85	-72.5	716.135	-72.5	0.32853		-71.6667	2008.25	-71.6667	357.682	-71.6667	0.17811
	-59.4254	0.15729	-58.8101	0.33542	-59.277	-0.07751	-58.7899	0.13404	-58.8054	-0.21309			-50.3333	548.277	-50.3333	331.172	-50.3333	0.60402		-70.5	1338.09	-70.5	338.246	-70.5	0.25278		-70	1615.61	-70	336.769	-70	0.20845		-71	2101.19	-71	685.147	-71	0.32608		-70.3333	1937.84	-70.3333	360.647	-70.3333	0.18611
	-59.3925	0.15701	-58.7778	0.33521	-59.2444	-0.07768	-58.7572	0.13292	-58.7738	-0.21362			-48.5	517.018	-48.5	336.343	-48.5	0.65054		-69.3333	1294.29	-69.3333	334.017	-69.3333	0.25807		-68.6667	1536.06	-68.6667	338.455	-68.6667	0.22034		-69.6667	2023.1	-69.6667	683.572	-69.6667	0.33788		-69	1866.17	-69	354.733	-69	0.19009
	-59.3594	0.15672	-58.7444	0.33499	-59.2125	-0.07786	-58.7239	0.13193	-58.7391	-0.2141			-47	479.138	-47	322.626	-47	0.67335		-67.8333	1239.4	-67.8333	333.494	-67.8333	0.26908		-67.5	1478.71	-67.5	330.533	-67.5	0.22353		-68.3333	1951.91	-68.3333	662.276	-68.3333	0.3393		-67.6667	1829.4	-67.6667	362.567	-67.6667	0.19819
	-59.3257	0.15642	-58.7111	0.33479	-59.1797	-0.07809	-58.6918	0.13102	-58.7062	-0.21454			-45.1667	438.503	-45.1667	287.569	-45.1667	0.6558		-66.5	1192.97	-66.5	322.987	-66.5	0.27074		-66	1406.93	-66	330.317	-66	0.23478		-67	1876.01	-67	643.494	-67	0.34301		-66.3333	1772.35	-66.3333	352.243	-66.3333	0.19874
	-59.2937	0.15611	-58.6781	0.33458	-59.1476	-0.07836	-58.6594	0.13014	-58.6735	-0.21497			-43.5	403.285	-43.5	269.241	-43.5	0.66762		-65.3333	1147.28	-65.3333	321.928	-65.3333	0.2806		-64.5	1341.55	-64.5	327.419	-64.5	0.24406		-65.6667	1779.01	-65.6667	629.416	-65.6667	0.3538		-64.8333	1710.06	-64.8333	350.729	-64.8333	0.2051
	-59.2611	0.1558	-58.6445	0.33438	-59.1142	-0.07866	-58.6272	0.12934	-58.6409	-0.2154			-41.8333	383.518	-41.8333	288.748	-41.8333	0.75289		-63.8333	1093.17	-63.8333	322.347	-63.8333	0.29487		-63.3333	1270.39	-63.3333	325.258	-63.3333	0.25603		-64.3333	1694.81	-64.3333	608.541	-64.3333	0.35906		-63.5	1640.65	-63.5	343.667	-63.5	0.20947
	-59.228	0.15548	-58.612	0.33419	-59.0836	-0.07896	-58.5948	0.12856	-58.6081	-0.21582			-40	353.223	-40	251.49	-40	0.71199		-62.5	1037.79	-62.5	307.152	-62.5	0.29597		-62	1188.82	-62	307.799	-62	0.25891		-63	1600.16	-63	591.757	-63	0.36981		-62.1667	1600.95	-62.1667	337.722	-62.1667	0.21095
	-59.1954	0.15515	-58.5771	0.33399	-59.05	-0.07926	-58.5623	0.12778	-58.5744	-0.21624			-38.1667	329.474	-38.1667	234.767	-38.1667	0.71255		-61.3333	992.809	-61.3333	307.597	-61.3333	0.30983		-60.5	1130.9	-60.5	304.656	-60.5	0.26939		-61.6667	1529.79	-61.6667	571.768	-61.6667	0.37376		-60.6667	1540.11	-60.6667	333.649	-60.6667	0.21664
	-59.1637	0.15481	-58.5448	0.3338	-59.0164	-0.07954	-58.5291	0.12703	-58.5413	-0.21666			-36.3333	309.505	-36.3333	225.399	-36.3333	0.72826		-59.8333	942.503	-59.8333	300.702	-59.8333	0.31905		-59.1667	1070.2	-59.1667	299.394	-59.1667	0.27976		-59.5	1424.57	-59.5	544.241	-59.5	0.38204		-59.1667	1474.27	-59.1667	327.312	-59.1667	0.22202
	-59.1302	0.15446	-58.5128	0.33362	-58.9858	-0.07982	-58.4959	0.12628	-58.5086	-0.21707			-34.8333	299.325	-34.8333	239.863	-34.8333	0.80135		-58.5	886.771	-58.5	292.859	-58.5	0.33025		-57.8333	998.638	-57.8333	288.126	-57.8333	0.28852		-58	1332.05	-58	524.726	-58	0.39392		-57.8333	1403.33	-57.8333	316.241	-57.8333	0.22535
	-59.097	0.15409	-58.4781	0.33343	-58.9523	-0.08008	-58.4631	0.12562	-58.4754	-0.21749			-33	279.086	-33	212.08	-33	0.75991		-57.1667	821.617	-57.1667	284.334	-57.1667	0.34607		-56.3333	936.352	-56.3333	281.429	-56.3333	0.30056		-56.3333	1283.53	-56.3333	531.142	-56.3333	0.41381		-56.1667	1368.38	-56.1667	322.54	-56.1667	0.23571
	-59.0653	0.1537	-58.4464	0.33326	-58.9193	-0.08034	-58.4303	0.12501	-58.442	-0.2179			-31.3333	261.035	-31.3333	198.814	-31.3333	0.76163		-55.3333	743.325	-55.3333	256.333	-55.3333	0.34485		-55	888.184	-55	269.289	-55	0.30319		-54.5	1182.95	-54.5	482.179	-54.5	0.40761		-54.3333	1307.48	-54.3333	316.168	-54.3333	0.24181
	-59.0325	0.15321	-58.4127	0.33308	-58.8868	-0.08059	-58.3983	0.12447	-58.4088	-0.21831			-29.3333	248.292	-29.3333	205.498	-29.3333	0.82764		-53.3333	683.916	-53.3333	254.446	-53.3333	0.37204		-53.6667	828.767	-53.6667	264.652	-53.6667	0.31933		-52.5	1115.93	-52.5	486.784	-52.5	0.43622		-52.3333	1229.08	-52.3333	304.939	-52.3333	0.2481
	-58.9997	0.15267	-58.3799	0.33291	-58.8541	-0.08084	-58.3648	0.12395	-58.375	-0.21873			-27.6667	230.371	-27.6667	184.193	-27.6667	0.79955		-51.6667	645.309	-51.6667	255.556	-51.6667	0.39602		-52.1667	778.611	-52.1667	252.882	-52.1667	0.32479		-50.8333	1023.95	-50.8333	438.283	-50.8333	0.42803		-50.3333	1166.95	-50.3333	292.976	-50.3333	0.25106
	-58.9667	0.15206	-58.3462	0.33273	-58.8218	-0.08109	-58.3317	0.12351	-58.342	-0.21914			-25.8333	214.976	-25.8333	172.294	-25.8333	0.80146		-50	581.913	-50	228.102	-50	0.39199		-50.8333	724.762	-50.8333	246.289	-50.8333	0.33982		-49.1667	954.834	-49.1667	418.486	-49.1667	0.43828		-48.3333	1102.57	-48.3333	284.457	-48.3333	0.25799
	-58.9346	0.15139	-58.3129	0.33257	-58.7888	-0.08134	-58.298	0.12313	-58.3105	-0.21955			-24	203.491	-24	164.384	-24	0.80782		-48.1667	534.907	-48.1667	218.471	-48.1667	0.40843		-48.8333	640.546	-48.8333	218.562	-48.8333	0.34121		-47.3333	879.256	-47.3333	392.605	-47.3333	0.44652		-46.5	1019.91	-46.5	259.194	-46.5	0.25413
	-58.9025	0.15064	-58.2801	0.3324	-58.756	-0.08159	-58.2651	0.12277	-58.2758	-0.21996			-22.1667	192.967	-22.1667	157.381	-22.1667	0.81558		-46.3333	483.493	-46.3333	205.91	-46.3333	0.42588		-46.8333	574.804	-46.8333	207.059	-46.8333	0.36023		-45.6667	807.688	-45.6667	374.852	-45.6667	0.4641		-44.5	990.227	-44.5	262.05	-44.5	0.26464
	-58.8699	0.1498	-58.2486	0.33223	-58.7229	-0.08184	-58.232	0.12241	-58.2432	-0.22037			-20.5	184.549	-20.5	159.37	-20.5	0.86357		-44.8333	454.517	-44.8333	210.329	-44.8333	0.46275		-45.1667	519.213	-45.1667	196.267	-45.1667	0.37801		-44	767.746	-44	377.911	-44	0.49223		-42.8333	917.144	-42.8333	240.01	-42.8333	0.26169
	-58.8375	0.14893	-58.2145	0.33207	-58.69	-0.08208	-58.2	0.12206	-58.2093	-0.22079			-18.8333	172.026	-18.8333	143.744	-18.8333	0.8356		-42.6667	404.638	-42.6667	198.263	-42.6667	0.48997		-43.3333	472.002	-43.3333	185.086	-43.3333	0.39213		-42	698.86	-42	357.822	-42	0.51201		-40.8333	882.383	-40.8333	243.414	-40.8333	0.27586
	-58.8048	0.14796	-58.1828	0.3319	-58.6577	-0.08232	-58.1669	0.12171	-58.1759	-0.2212			-17.1667	164.806	-17.1667	145.262	-17.1667	0.88141		-40.8333	353.653	-40.8333	183.982	-40.8333	0.52023		-41.6667	442.066	-41.6667	190.285	-41.6667	0.43045		-40.1667	641.906	-40.1667	336.416	-40.1667	0.52409		-39.1667	820.214	-39.1667	222.914	-39.1667	0.27177
	-58.7726	0.14698	-58.1486	0.33173	-58.625	-0.08255	-58.1327	0.12136	-58.1432	-0.22161			-15.3333	154.572	-15.3333	130.85	-15.3333	0.84653		-38.8333	315.956	-38.8333	171.986	-38.8333	0.54434		-39.6667	389.736	-39.6667	179.219	-39.6667	0.45985		-38.5	589.316	-38.5	302.733	-38.5	0.5137		-37.3333	771.583	-37.3333	212.158	-37.3333	0.27497
	-58.7403	0.14607	-58.1149	0.33156	-58.5916	-0.08279	-58.1001	0.12103	-58.1103	-0.22203			-13.5	145.34	-13.5	121.925	-13.5	0.8389		-37	276.996	-37	159.338	-37	0.57524		-37.8333	354.215	-37.8333	168.066	-37.8333	0.47448		-36.6667	534.637	-36.6667	283.678	-36.6667	0.5306		-35.1667	713.635	-35.1667	201.234	-35.1667	0.28198
	-58.7085	0.14516	-58.0846	0.33138	-58.5575	-0.08302	-58.067	0.12069	-58.0768	-0.22246			-11.5	137.851	-11.5	116.42	-11.5	0.84454		-34.8333	239.846	-34.8333	145.345	-34.8333	0.60599		-35.8333	315.315	-35.8333	157.897	-35.8333	0.50076		-34.5	485.836	-34.5	266.631	-34.5	0.54881		-33.1667	675.233	-33.1667	195.335	-33.1667	0.28929
	-58.6759	0.14429	-58.0515	0.33119	-58.5254	-0.08324	-58.0341	0.12036	-58.0432	-0.2229			-9.83333	131.533	-9.83333	110.835	-9.83333	0.84265		-33	214.018	-33	133.249	-33	0.62261		-33.8333	276.379	-33.8333	145.975	-33.8333	0.52817		-32.6667	447.563	-32.6667	248.7	-32.6667	0.55568		-31.1667	631.69	-31.1667	185.332	-31.1667	0.29339
	-58.6423	0.14347	-58.0189	0.33099	-58.4919	-0.08347	-58.0001	0.12003	-58.0115	-0.22335			-8	126.087	-8	112.512	-8	0.89233		-31.3333	191.317	-31.3333	123.047	-31.3333	0.64316		-31.8333	245.783	-31.8333	135.997	-31.8333	0.55332		-30.8333	408.962	-30.8333	234.065	-30.8333	0.57234		-29.3333	587.738	-29.3333	177.231	-29.3333	0.30155
	-58.6102	0.14271	-57.9856	0.33078	-58.4592	-0.08368	-57.9674	0.11971	-57.9788	-0.22381			-6.33333	119.484	-6.33333	105.488	-6.33333	0.88287		-29.5	168.306	-29.5	113.235	-29.5	0.6728		-30	209.616	-30	114.916	-30	0.54822		-29.3333	376.902	-29.3333	233.303	-29.3333	0.619		-27.3333	554.782	-27.3333	171.235	-27.3333	0.30865
	-58.5769	0.14196	-57.953	0.33055	-58.4271	-0.0839	-57.9341	0.11939	-57.9453	-0.22428			-4.33333	113.495	-4.33333	100.73	-4.33333	0.88753		-27.6667	149.288	-27.6667	105.378	-27.6667	0.70587		-28.1667	183.587	-28.1667	108.143	-28.1667	0.58906		-27.6667	339.31	-27.6667	205.249	-27.6667	0.6049		-25.6667	521.628	-25.6667	165.704	-25.6667	0.31767
	-58.5452	0.14123	-57.9198	0.33031	-58.3929	-0.08411	-57.9013	0.11907	-57.9134	-0.2248			-2.5	106.893	-2.5	91.3899	-2.5	0.85496		-25.8333	132.812	-25.8333	98.5134	-25.8333	0.74175		-26.1667	161.174	-26.1667	99.2454	-26.1667	0.61576		-25.8333	310.289	-25.8333	195.397	-25.8333	0.62972		-23.8333	480.028	-23.8333	154.915	-23.8333	0.32272
	-58.5122	0.14055	-57.8871	0.33006	-58.3595	-0.08432	-57.8678	0.11875	-57.8793	-0.22532			-0.5	103.033	-0.5	92.0313	-0.5	0.89322		-24.3333	115.764	-24.3333	85.6927	-24.3333	0.74024		-24.1667	142.131	-24.1667	91.2197	-24.1667	0.6418		-24	278.31	-24	181.693	-24	0.65285		-22.1667	460.913	-22.1667	157.58	-22.1667	0.34189
	-58.4788	0.13989	-57.8549	0.32978	-58.3261	-0.08453	-57.8336	0.11844	-57.8458	-0.22586			1.33333	97.8666	1.33333	86.7442	1.33333	0.88635		-22.5	104.461	-22.5	84.4502	-22.5	0.80844		-22.3333	125.267	-22.3333	86.4991	-22.3333	0.69052		-22.1667	254.449	-22.1667	170.758	-22.1667	0.67109		-20.5	418.576	-20.5	142.045	-20.5	0.33935
	-58.447	0.13927	-57.8216	0.32948	-58.2926	-0.08473	-57.8011	0.11813	-57.8144	-0.22643			3.33333	91.7795	3.33333	78.7719	3.33333	0.85827		-20.8333	92.3398	-20.8333	71.9816	-20.8333	0.77953		-20.6667	112.95	-20.6667	79.786	-20.6667	0.70638		-20.3333	229.602	-20.3333	158.341	-20.3333	0.68964		-18.6667	393.1	-18.6667	143.579	-18.6667	0.36525
	-58.4137	0.13871	-57.7885	0.32914	-58.26	-0.08494	-57.7681	0.11782	-57.7811	-0.22706			5.33333	87.1708	5.33333	74.6589	5.33333	0.85647		-19	84.2559	-19	72.2811	-19	0.85788		-18.8333	101.365	-18.8333	73.2615	-18.8333	0.72275		-18.3333	207.275	-18.3333	148.77	-18.3333	0.71774		-17	352.641	-17	130.93	-17	0.37128
	-58.3811	0.13821	-57.7558	0.32875	-58.2272	-0.08514	-57.7353	0.11752	-57.7476	-0.22777			7	83.3599	7	71.547	7	0.85829		-17.1667	75.17	-17.1667	64.4569	-17.1667	0.85748		-17.1667	90.8729	-17.1667	66.7415	-17.1667	0.73445		-16.5	189.975	-16.5	139.456	-16.5	0.73408		-15	327.931	-15	125.223	-15	0.38186
	-58.3473	0.13775	-57.7234	0.32837	-58.1947	-0.08533	-57.702	0.11722	-57.7146	-0.2286			8.66667	80.6552	8.66667	71.7959	8.66667	0.89016		-15.5	67.6169	-15.5	54.8217	-15.5	0.81077		-15.3333	82.426	-15.3333	63.222	-15.3333	0.76702		-14.8333	172.622	-14.8333	130.032	-14.8333	0.75328		-13.3333	302.459	-13.3333	119.703	-13.3333	0.39577
	-58.316	0.13728	-57.691	0.32798	-58.1611	-0.08553	-57.6692	0.11691	-57.6822	-0.22961			10.3333	76.0774	10.3333	65.9874	10.3333	0.86737		-13.6667	63.3741	-13.6667	57.1661	-13.6667	0.90204		-13.6667	73.2629	-13.6667	56.5184	-13.6667	0.77145		-13	154.813	-13	119.471	-13	0.77171		-11.6667	284.925	-11.6667	120.33	-11.6667	0.42232
	-58.2819	0.13681	-57.6583	0.32756	-58.1277	-0.08572	-57.6354	0.11661	-57.6494	-0.23071			12	73.6006	12	65.7904	12	0.89389		-12	57.2909	-12	47.8716	-12	0.83559		-11.8333	65.993	-11.8333	53.7292	-11.8333	0.81416		-11.1667	140.386	-11.1667	109.923	-11.1667	0.783		-9.83333	261.096	-9.83333	109.996	-9.83333	0.42129
	-58.2484	0.13634	-57.6255	0.32713	-58.0938	-0.08591	-57.6034	0.1163	-57.6148	-0.23185			13.8333	69.8244	13.8333	60.545	13.8333	0.8671		-10.1667	54.6518	-10.1667	49.516	-10.1667	0.90603		-10.1667	59.2754	-10.1667	47.3988	-10.1667	0.79964		-9.33333	130.051	-9.33333	105.73	-9.33333	0.81299		-8.16667	244.331	-8.16667	109.126	-8.16667	0.44663
	-58.2157	0.13588	-57.5913	0.32671	-58.0624	-0.08611	-57.5698	0.11599	-57.5826	-0.23305			15.5	67.3589	15.5	59.8516	15.5	0.88855		-8.16667	49.457	-8.16667	41.7705	-8.16667	0.84458		-8.5	54.6621	-8.5	46.2536	-8.5	0.84617		-7.5	117.379	-7.5	94.8229	-7.5	0.80784		-6.5	222.727	-6.5	104.296	-6.5	0.46827
	-58.1834	0.13541	-57.5604	0.32628	-58.0286	-0.0863	-57.5367	0.11566	-57.551	-0.23419			17.3333	63.7294	17.3333	55.4161	17.3333	0.86955		-6.33333	45.8811	-6.33333	38.1465	-6.33333	0.83142		-6.66667	49.19	-6.66667	40.2153	-6.66667	0.81755		-5.66667	109.14	-5.66667	91.9661	-5.66667	0.84264		-4.83333	203.509	-4.83333	96.1036	-4.83333	0.47223
	-58.1486	0.13494	-57.5269	0.32583	-57.996	-0.0865	-57.5045	0.11533	-57.518	-0.23531			19.1667	61.5851	19.1667	54.7337	19.1667	0.88875		-4.5	43.7497	-4.5	39.5965	-4.5	0.90507		-4.83333	45.4068	-4.83333	39.2842	-4.83333	0.86516		-3.83333	100.983	-3.83333	84.8581	-3.83333	0.84032		-2.83333	190.793	-2.83333	94.9292	-2.83333	0.49755
	-58.1159	0.13448	-57.4948	0.32538	-57.9622	-0.0867	-57.4714	0.11498	-57.4854	-0.23641			21.1667	58.5462	21.1667	51.8735	21.1667	0.88603		-2.83333	40.9171	-2.83333	36.4104	-2.83333	0.88986		-3.16667	41.4492	-3.16667	34.633	-3.16667	0.83555		-2.16667	93.0588	-2.16667	76.9121	-2.16667	0.82649		-1.16667	173.157	-1.16667	89.4641	-1.16667	0.51667
	-58.0833	0.13402	-57.4608	0.32495	-57.9291	-0.08691	-57.4376	0.11461	-57.4516	-0.23752			22.8333	55.5017	22.8333	48.3094	22.8333	0.87041		-0.83333	38.3251	-0.83333	34.3152	-0.83333	0.89537		-1.5	38.351	-1.5	31.9004	-1.5	0.8318		-0.33333	86.3674	-0.33333	71.4871	-0.33333	0.82771		0.66667	158.978	0.66667	84.1663	0.66667	0.52942
	-58.0507	0.13356	-57.4273	0.32451	-57.8973	-0.08713	-57.4049	0.11423	-57.4189	-0.23871			24.5	53.5494	24.5	47.7327	24.5	0.89138		0.66667	35.5444	0.66667	30.3393	0.66667	0.85356		0.33333	36.2707	0.33333	31.7492	0.33333	0.87534		1.66667	80.9415	1.66667	67.4946	1.66667	0.83387		2.66667	143.797	2.66667	79.2153	2.66667	0.55088
	-58.0178	0.1331	-57.3947	0.32408	-57.8632	-0.08735	-57.3719	0.11384	-57.3865	-0.23999			26.3333	50.9493	26.3333	44.6848	26.3333	0.87704		2.5	34.0989	2.5	30.815	2.5	0.9037		2.33333	33.8143	2.33333	29.477	2.33333	0.87173		3.5	74.9193	3.5	62.9782	3.5	0.84061		4.66667	128.115	4.66667	73.3138	4.66667	0.57225
	-57.9837	0.13265	-57.362	0.32368	-57.8312	-0.0876	-57.3384	0.11341	-57.3549	-0.24128			28.1667	48.4815	28.1667	42.4199	28.1667	0.87497		4.16667	31.7454	4.16667	27.3806	4.16667	0.86251		3.83333	31.7018	3.83333	27.7276	3.83333	0.87464		5.5	69.4346	5.5	58.658	5.5	0.84479		6.33333	117.533	6.33333	68.7955	6.33333	0.58533
	-57.9511	0.1322	-57.3276	0.32329	-57.7978	-0.08785	-57.3068	0.11298	-57.3206	-0.24248			30.1667	45.9954	30.1667	40.3652	30.1667	0.87759		6	30.5636	6	27.518	6	0.90035		6	29.7237	6	26.0842	6	0.87755		7.33333	66.0274	7.33333	57.4879	7.33333	0.87067		8.33333	105.218	8.33333	63.9257	8.33333	0.60756
	-57.9185	0.13174	-57.2954	0.32291	-57.7648	-0.08811	-57.2731	0.1125	-57.2875	-0.24353			32	44.0027	32	38.622	32	0.87772		7.83333	28.7892	7.83333	25.5263	7.83333	0.88667		7.5	27.8957	7.5	23.6609	7.5	0.84819		9.16667	61.2867	9.16667	52.3877	9.16667	0.8548		10	95.1623	10	59.868	10	0.62911
	-57.885	0.13129	-57.2631	0.32252	-57.7328	-0.08838	-57.241	0.1119	-57.2552	-0.2445			33.8333	42.3013	33.8333	37.4079	33.8333	0.88432		9.5	27.4137	9.5	24.5157	9.5	0.89429		9.16667	26.5468	9.16667	23.3434	9.16667	0.87933		11	58.1863	11	50.9	11	0.87478		11.6667	86.687	11.6667	55.3335	11.6667	0.63831
	-57.8514	0.13084	-57.2294	0.32214	-57.6995	-0.08867	-57.208	0.11117	-57.2222	-0.24538			35.8333	40.1293	35.8333	35.4601	35.8333	0.88365		11.5	25.9764	11.5	23.1605	11.5	0.8916		11	24.8982	11	21.4474	11	0.8614		12.8333	54.9263	12.8333	47.8687	12.8333	0.87151		13.6667	79.2238	13.6667	52.3968	13.6667	0.66138
	-57.818	0.13038	-57.1966	0.32175	-57.6662	-0.08897	-57.1753	0.11039	-57.1895	-0.24623			37.6667	38.3313	37.6667	34.0859	37.6667	0.88924		13.1667	24.3425	13.1667	21.1001	13.1667	0.8668		12.8333	23.6176	12.8333	20.2736	12.8333	0.85841		14.8333	51.285	14.8333	44.8746	14.8333	0.87501		15.3333	70.8954	15.3333	47.8371	15.3333	0.67476
	-57.7842	0.12993	-57.164	0.32138	-57.6335	-0.08928	-57.1419	0.10949	-57.1567	-0.247			39.5	36.3111	39.5	32.2104	39.5	0.88706		15	23.1842	15	20.1306	15	0.86829		14.5	22.5982	14.5	19.8592	14.5	0.8788		16.5	48.3839	16.5	42.201	16.5	0.87221		17	64.7916	17	44.7004	17	0.68991
	-57.7516	0.12948	-57.1302	0.321	-57.6016	-0.08961	-57.1088	0.10848	-57.1236	-0.24773			41.6667	34.6018	41.6667	30.669	41.6667	0.88634		16.8333	21.9972	16.8333	19.1721	16.8333	0.87157		16.1667	21.3844	16.1667	18.7289	16.1667	0.87582		18.3333	45.3922	18.3333	38.9863	18.3333	0.85888		18.8333	60.7759	18.8333	43.5473	18.8333	0.71652
	-57.7189	0.12903	-57.0961	0.32063	-57.5695	-0.08998	-57.0767	0.1075	-57.0905	-0.24844			43.1667	32.8626	43.1667	29.0142	43.1667	0.88289		18.5	21.1869	18.5	18.9544	18.5	0.89463		18	20.2534	18	17.8284	18	0.88026		20.1667	42.9192	20.1667	36.7064	20.1667	0.85525		20.8333	54.6486	20.8333	39.4386	20.8333	0.72168
	-57.6856	0.12857	-57.0634	0.32027	-57.5346	-0.0904	-57.0432	0.10648	-57.0575	-0.24916			45	31.4608	45	27.6186	45	0.87787		20.3333	20.0773	20.3333	17.8101	20.3333	0.88707		19.6667	19.0404	19.6667	16.4699	19.6667	0.865		22.1667	40.3227	22.1667	34.7469	22.1667	0.86172		22.5	50.2576	22.5	36.5665	22.5	0.72758
	-57.6521	0.12811	-57.032	0.31991	-57.5028	-0.09087	-57.0104	0.1054	-57.0247	-0.24989			46.8333	29.996	46.8333	26.4783	46.8333	0.88273		22.3333	18.9764	22.3333	16.8998	22.3333	0.89057		21.6667	18.0464	21.6667	15.7318	21.6667	0.87174		24	38.0817	24	32.881	24	0.86343		23.8333	47.0786	23.8333	34.5167	23.8333	0.73317
	-57.6189	0.12765	-56.9964	0.31955	-57.4696	-0.09141	-56.9785	0.10433	-56.9914	-0.25058			48.6667	28.7054	48.6667	25.2477	48.6667	0.87955		24.1667	17.9101	24.1667	15.6906	24.1667	0.87608		23.5	17.0639	23.5	14.8772	23.5	0.87185		26	35.7925	26	31.0053	26	0.86625		25.6667	43.3678	25.6667	32.6465	25.6667	0.75278
	-57.5858	0.12718	-56.9641	0.3192	-57.4386	-0.09204	-56.9451	0.10329	-56.9583	-0.25121										25.8333	17.0549	25.8333	14.8687	25.8333	0.87181		25.1667	16.2108	25.1667	14.2132	25.1667	0.87677		27.8333	34.219	27.8333	30.0218	27.8333	0.87734		27.5	40.178	27.5	30.7792	27.5	0.76607
	-57.5535	0.1267	-56.9318	0.31885	-57.4038	-0.09271	-56.9126	0.10224	-56.9256	-0.2518										27.6667	16.1389	27.6667	14.1439	27.6667	0.87639		27.1667	15.3234	27.1667	13.4372	27.1667	0.8769		29.6667	32.2934	29.6667	28.2415	29.6667	0.87453		29.5	37.1456	29.5	28.5273	29.5	0.76798
	-57.5204	0.12622	-56.8977	0.31851	-57.3719	-0.09335	-56.8797	0.10117	-56.892	-0.25236										29.6667	15.3343	29.6667	13.3993	29.6667	0.87381		28.8333	14.5965	28.8333	12.9473	28.8333	0.88701		31.5	30.6381	31.5	26.9088	31.5	0.87828		31.3333	34.2949	31.3333	26.984	31.3333	0.78682
	-57.4869	0.12574	-56.8651	0.31817	-57.339	-0.09397	-56.8468	0.10018	-56.8596	-0.2529										31.3333	14.6692	31.3333	13.0771	31.3333	0.89146		31	13.8204	31	12.3263	31	0.89189		33.1667	28.8227	33.1667	25.0734	33.1667	0.86992		33.1667	31.5158	33.1667	24.9238	33.1667	0.79084
	-57.4546	0.12525	-56.8305	0.31783	-57.3062	-0.09456	-56.8139	0.09928	-56.8262	-0.25343										33.3333	13.8653	33.3333	12.3034	33.3333	0.88735		32.6667	13.0137	32.6667	11.4925	32.6667	0.88311		34.8333	27.4547	34.8333	24.3425	34.8333	0.88664		35.1667	29.7246	35.1667	23.5125	35.1667	0.79101
	-57.4218	0.12474	-56.7978	0.3175	-57.2739	-0.09513	-56.7811	0.09841	-56.793	-0.25396										35.1667	13.2068	35.1667	11.7471	35.1667	0.88948		34.6667	12.408	34.6667	11.0282	34.6667	0.8888		36.6667	26.1275	36.6667	22.9121	36.6667	0.87694		36.8333	27.8478	36.8333	21.9499	36.8333	0.78821
	-57.3879	0.12422	-56.7645	0.31717	-57.2408	-0.09569	-56.7479	0.09761	-56.7606	-0.2545										37	12.4674	37	11.1311	37	0.89281		36.5	11.7945	36.5	10.5234	36.5	0.89223		38.5	24.6719	38.5	21.6663	38.5	0.87818		38.5	26.3189	38.5	20.7576	38.5	0.7887
	-57.3549	0.12366	-56.7315	0.31685	-57.208	-0.09623	-56.7147	0.09684	-56.7282	-0.25504										38.6667	11.8394	38.6667	10.494	38.6667	0.88636		38.3333	11.1128	38.3333	9.85009	38.3333	0.88638		40.5	23.2867	40.5	20.5122	40.5	0.88085		40.5	24.9519	40.5	19.6427	40.5	0.78722
	-57.3227	0.12305	-56.6994	0.31653	-57.1748	-0.09674	-56.6817	0.09614	-56.6935	-0.25558										40.3333	11.3388	40.3333	10.0526	40.3333	0.88657		40.3333	10.5948	40.3333	9.40237	40.3333	0.88745		42.5	22.2312	42.5	19.565	42.5	0.88007		42.3333	23.451	42.3333	18.6459	42.3333	0.7951
	-57.2894	0.12244	-56.6647	0.31621	-57.1425	-0.09721	-56.6493	0.09548	-56.6601	-0.25612										42.3333	10.7624	42.3333	9.53999	42.3333	0.88642		42.1667	10.0535	42.1667	8.93432	42.1667	0.88868		44.1667	21.2705	44.1667	18.7756	44.1667	0.88271		44	22.1619	44	17.7344	44	0.80022
	-57.2569	0.12181	-56.6318	0.31589	-57.1106	-0.09765	-56.6174	0.09485	-56.6278	-0.25665										44.1667	10.325	44.1667	9.17638	44.1667	0.88875		44	9.64138	44	8.57844	44	0.88975		46	20.2897	46	17.9665	46	0.8855		45.6667	20.9709	45.6667	16.7424	45.6667	0.79836
	-57.2243	0.12117	-56.5987	0.31558	-57.077	-0.09807	-56.5824	0.0943	-56.5944	-0.25719										46	9.84786	46	8.78817	46	0.89239		46	9.15404	46	8.14863	46	0.89017		48	19.2823	48	17.1065	48	0.88716		47.5	20.0494	47.5	16.1382	47.5	0.80492
	-57.1902	0.1205	-56.5667	0.31527	-57.0439	-0.09849	-56.55	0.09381	-56.5604	-0.25773										48	9.34765	48	8.371	48	0.89552		47.6667	8.77708	47.6667	7.76151	47.6667	0.88429		49.6667	18.348	49.6667	16.2124	49.6667	0.88361		49.1667	19.1068	49.1667	15.2479	49.1667	0.79803
	-57.1584	0.11978	-56.5334	0.31495	-57.011	-0.09892	-56.517	0.09334	-56.5287	-0.25827										49.8333	8.94172	49.8333	7.93884	49.8333	0.88784		49.3333	8.39815	49.3333	7.50944	49.3333	0.89418
	-57.1262	0.11909	-56.4988	0.31464	-56.9775	-0.09934	-56.4842	0.09286	-56.4948	-0.25881
	-57.0934	0.11839	-56.467	0.31433	-56.944	-0.09976	-56.4505	0.09238	-56.4608	-0.25936
	-57.06	0.11759	-56.4332	0.31401	-56.9118	-0.10017	-56.4172	0.0919	-56.4292	-0.2599
	-57.027	0.11676	-56.4001	0.31369	-56.8794	-0.10059	-56.3842	0.09142	-56.3949	-0.26045
	-56.994	0.11595	-56.3685	0.31336	-56.8454	-0.101	-56.3515	0.09093	-56.3614	-0.26101
	-56.9615	0.11515	-56.3352	0.31302	-56.8123	-0.10141	-56.3188	0.09045	-56.3289	-0.26157
	-56.9288	0.11435	-56.3028	0.31267	-56.7798	-0.10181	-56.2851	0.08998	-56.2958	-0.26213
	-56.8957	0.11354	-56.268	0.31232	-56.7468	-0.10221	-56.2521	0.0895	-56.2621	-0.2627
	-56.8622	0.11273	-56.2357	0.31195	-56.7131	-0.10261	-56.2184	0.08903	-56.2295	-0.26327
	-56.8299	0.11198	-56.2035	0.31158	-56.6802	-0.10301	-56.1853	0.08855	-56.1958	-0.26391
	-56.7971	0.11124	-56.1689	0.3112	-56.6466	-0.1034	-56.1523	0.08808	-56.1631	-0.26463
	-56.7643	0.11053	-56.1367	0.31081	-56.6141	-0.10379	-56.1186	0.08761	-56.1309	-0.26536
	-56.7308	0.10986	-56.103	0.31041	-56.581	-0.10418	-56.0864	0.08713	-56.0954	-0.26614
	-56.6981	0.10921	-56.0705	0.31	-56.5471	-0.10457	-56.0528	0.08665	-56.0635	-0.2669
	-56.6653	0.10857	-56.0381	0.30952	-56.5144	-0.10495	-56.0198	0.08617	-56.0297	-0.26765
	-56.6329	0.10791	-56.0034	0.3089	-56.4812	-0.10533	-55.9871	0.0857	-55.9982	-0.26842
	-56.5994	0.10724	-55.9721	0.3082	-56.4482	-0.10571	-55.9534	0.08522	-55.9647	-0.26924
	-56.5661	0.10654	-55.9383	0.30747	-56.4152	-0.10609	-55.9204	0.08475	-55.9304	-0.27012
	-56.5342	0.10587	-55.9059	0.3067	-56.3821	-0.10647	-55.8867	0.08427	-55.8984	-0.27106
	-56.5003	0.10525	-55.8734	0.30586	-56.349	-0.10685	-55.8533	0.0838	-55.8651	-0.272
	-56.468	0.10466	-55.8409	0.30504	-56.3147	-0.10723	-55.8203	0.08332	-55.833	-0.27293
	-56.4339	0.10408	-55.8069	0.30424	-56.2825	-0.10761	-55.7873	0.08285	-55.7985	-0.27389
	-56.4018	0.10349	-55.7739	0.30346	-56.2493	-0.10799	-55.7547	0.08237	-55.7663	-0.2749
	-56.3668	0.1029	-55.741	0.30269	-56.2162	-0.10838	-55.721	0.08188	-55.7337	-0.27586
	-56.3342	0.10232	-55.7086	0.30195	-56.1834	-0.10877	-55.6876	0.08138	-55.6996	-0.27678
	-56.301	0.10173	-55.6749	0.30127	-56.1502	-0.10916	-55.6546	0.08088	-55.6667	-0.2778
	-56.2684	0.10114	-55.6423	0.30063	-56.1171	-0.10956	-55.6222	0.08036	-55.6344	-0.27882
	-56.2353	0.10055	-55.6096	0.30001	-56.084	-0.10996	-55.5894	0.07984	-55.602	-0.27987
	-56.2021	0.09997	-55.576	0.29944	-56.0514	-0.11037	-55.5561	0.07917	-55.5682	-0.28101
	-56.1699	0.09938	-55.5433	0.29892	-56.0179	-0.11078	-55.5224	0.07837	-55.5353	-0.28215
	-56.1356	0.09879	-55.5094	0.29843	-55.9854	-0.11121	-55.4898	0.07758	-55.5021	-0.28324
	-56.1019	0.0982	-55.476	0.29795	-55.9528	-0.11164	-55.4569	0.07682	-55.4696	-0.28429
	-56.0697	0.09761	-55.4424	0.29747	-55.919	-0.11209	-55.4235	0.07606	-55.4357	-0.28529
	-56.0369	0.09702	-55.4099	0.297	-55.8865	-0.11254	-55.3907	0.07525	-55.4032	-0.28626
	-56.0034	0.09642	-55.3766	0.29652	-55.8524	-0.113	-55.357	0.07442	-55.3695	-0.28721
	-55.9702	0.09582	-55.3436	0.29605	-55.8209	-0.11354	-55.3242	0.0736	-55.3369	-0.28814
	-55.9357	0.09523	-55.3105	0.29557	-55.7872	-0.11419	-55.2916	0.07281	-55.3036	-0.28904
	-55.9037	0.09463	-55.2771	0.2951	-55.7536	-0.11486	-55.2588	0.07196	-55.2709	-0.28994
	-55.8701	0.09403	-55.2429	0.29463	-55.7207	-0.11556	-55.2259	0.07108	-55.2377	-0.29088
	-55.837	0.09342	-55.2119	0.29417	-55.6883	-0.11633	-55.1927	0.07021	-55.2047	-0.29179
	-55.8041	0.09282	-55.1764	0.29371	-55.6543	-0.11711	-55.1591	0.06931	-55.1721	-0.29263
	-55.7709	0.09221	-55.1443	0.29324	-55.6218	-0.11788	-55.1271	0.06846	-55.1393	-0.29344
	-55.7377	0.0916	-55.1109	0.29278	-55.5893	-0.11866	-55.0935	0.06759	-55.1054	-0.29419
	-55.7044	0.09098	-55.0786	0.29232	-55.5571	-0.11952	-55.0606	0.06675	-55.0723	-0.29485
	-55.6707	0.09035	-55.0454	0.29186	-55.5231	-0.12044	-55.0283	0.06593	-55.039	-0.2955
	-55.6377	0.08972	-55.0125	0.2914	-55.4908	-0.12126	-54.9945	0.0651	-55.006	-0.29615
	-55.6061	0.08909	-54.9782	0.29094	-55.4583	-0.12202	-54.9614	0.06427	-54.9729	-0.29682
	-55.5724	0.08837	-54.9436	0.29049	-55.425	-0.12275	-54.9284	0.06343	-54.9402	-0.29743
	-55.5385	0.08765	-54.9117	0.29004	-55.3916	-0.12344	-54.8944	0.06264	-54.9074	-0.29803
	-55.5064	0.08688	-54.8786	0.28958	-55.3593	-0.12409	-54.8629	0.06191	-54.8735	-0.29863
	-55.4734	0.08607	-54.8449	0.28912	-55.3262	-0.12474	-54.8295	0.06122	-54.8403	-0.29925
	-55.4399	0.08522	-54.8122	0.28866	-55.2919	-0.12538	-54.7962	0.06053	-54.8072	-0.29993
	-55.4071	0.08431	-54.7782	0.2882	-55.2594	-0.12602	-54.7639	0.05987	-54.7736	-0.3006
	-55.3747	0.08342	-54.7458	0.28774	-55.2268	-0.12664	-54.7301	0.05927	-54.7398	-0.30126
	-55.341	0.08259	-54.7114	0.28728	-55.1939	-0.12721	-54.6973	0.05869	-54.7069	-0.30195
	-55.3068	0.08177	-54.6793	0.28682	-55.1604	-0.12775	-54.6641	0.05809	-54.6729	-0.30263
	-55.2757	0.08089	-54.6456	0.28635	-55.1271	-0.12828	-54.6307	0.05746	-54.6411	-0.30331
	-55.2428	0.08002	-54.6129	0.28588	-55.094	-0.12881	-54.5972	0.05682	-54.6077	-0.30399
	-55.2092	0.07914	-54.5804	0.28539	-55.0606	-0.12933	-54.565	0.05617	-54.5741	-0.30466
	-55.1763	0.07824	-54.5467	0.2849	-55.0282	-0.12986	-54.5309	0.05555	-54.5407	-0.30539
	-55.1426	0.07738	-54.5129	0.2844	-54.9943	-0.13039	-54.4972	0.05493	-54.5085	-0.30612
	-55.1095	0.07653	-54.4803	0.28389	-54.9615	-0.13091	-54.4656	0.05433	-54.4745	-0.3068
	-55.0767	0.07561	-54.4468	0.28338	-54.9286	-0.13144	-54.4313	0.05373	-54.4409	-0.3075
	-55.0447	0.07463	-54.4137	0.28286	-54.8952	-0.13196	-54.3978	0.05313	-54.4083	-0.30819
	-55.0109	0.07367	-54.3818	0.28233	-54.8618	-0.13248	-54.3652	0.05253	-54.3755	-0.30887
	-54.9777	0.07277	-54.3484	0.28174	-54.8293	-0.13301	-54.3316	0.05193	-54.3425	-0.30962
	-54.9449	0.07197	-54.3152	0.28109	-54.7956	-0.13353	-54.2993	0.05133	-54.3085	-0.3104
	-54.9115	0.07126	-54.2807	0.28041	-54.7625	-0.13406	-54.2662	0.05071	-54.275	-0.31128
	-54.8782	0.07061	-54.249	0.27973	-54.7301	-0.13459	-54.2319	0.05011	-54.2423	-0.31221
	-54.8449	0.06997	-54.2161	0.27901	-54.6962	-0.13512	-54.1996	0.0495	-54.2085	-0.31318
	-54.8122	0.06932	-54.183	0.27829	-54.6624	-0.13565	-54.1653	0.04889	-54.1761	-0.31411
	-54.7789	0.06867	-54.15	0.27758	-54.6301	-0.13619	-54.1334	0.04827	-54.1432	-0.31503
	-54.7449	0.06801	-54.1158	0.27692	-54.5974	-0.13673	-54.099	0.04766	-54.1095	-0.31597
	-54.7138	0.06732	-54.0834	0.27623	-54.5639	-0.13727	-54.0672	0.04704	-54.0766	-0.31694
	-54.6799	0.06658	-54.0511	0.27548	-54.5298	-0.13782	-54.0325	0.04642	-54.0442	-0.31795
	-54.6482	0.06582	-54.0164	0.27473	-54.4967	-0.13836	-54.0007	0.0458	-54.0098	-0.31898
	-54.6134	0.0651	-53.9845	0.274	-54.4639	-0.13892	-53.9669	0.04517	-53.9772	-0.32002
	-54.5806	0.06438	-53.9506	0.2733	-54.4305	-0.13948	-53.9333	0.04455	-53.9436	-0.32106
	-54.5474	0.06367	-53.9185	0.27264	-54.3979	-0.14004	-53.8999	0.04392	-53.9108	-0.32217
	-54.5147	0.06299	-53.8857	0.27199	-54.3648	-0.14061	-53.8676	0.04329	-53.8778	-0.32326
	-54.4815	0.06229	-53.8515	0.27132	-54.3317	-0.14119	-53.8337	0.04265	-53.8441	-0.32434
	-54.4481	0.06159	-53.8179	0.27064	-54.2986	-0.14176	-53.8005	0.04201	-53.8117	-0.32544
	-54.415	0.06089	-53.7853	0.26999	-54.2657	-0.14235	-53.7681	0.04135	-53.7783	-0.32653
	-54.3814	0.06018	-53.7526	0.26932	-54.2321	-0.14296	-53.734	0.04066	-53.7448	-0.32765
	-54.349	0.0595	-53.7199	0.26867	-54.1992	-0.14361	-53.7013	0.03995	-53.7131	-0.32875
	-54.3157	0.05883	-53.6863	0.268	-54.1655	-0.1443	-53.6692	0.03926	-53.6784	-0.3298
	-54.2824	0.05815	-53.6529	0.26731	-54.1318	-0.14503	-53.6351	0.03855	-53.6464	-0.33079
	-54.2485	0.05749	-53.6196	0.26667	-54.0997	-0.14582	-53.602	0.03779	-53.6133	-0.3318
	-54.2157	0.05682	-53.5869	0.26608	-54.0675	-0.14672	-53.5684	0.037	-53.5799	-0.33279
	-54.1825	0.05616	-53.554	0.2655	-54.0329	-0.14758	-53.5353	0.03618	-53.5464	-0.33376
	-54.1491	0.05549	-53.5204	0.26492	-54.001	-0.14853	-53.5025	0.03532	-53.5133	-0.33474
	-54.1155	0.05481	-53.4871	0.26434	-53.9681	-0.14961	-53.4691	0.0344	-53.4802	-0.33573
	-54.0829	0.05414	-53.454	0.26375	-53.9354	-0.1508	-53.4367	0.03344	-53.4471	-0.33667
	-54.0503	0.05346	-53.4211	0.26317	-53.902	-0.15193	-53.4041	0.03237	-53.4144	-0.3376
	-54.0161	0.05278	-53.3866	0.26259	-53.8683	-0.15304	-53.3701	0.0313	-53.3801	-0.33847
	-53.9838	0.05211	-53.353	0.26201	-53.8352	-0.15413	-53.3369	0.03028	-53.3473	-0.33932
	-53.9509	0.05142	-53.3209	0.26143	-53.8023	-0.15519	-53.3035	0.02928	-53.3152	-0.3402
	-53.9165	0.05071	-53.2862	0.26086	-53.7701	-0.15626	-53.2708	0.02825	-53.2818	-0.34111
	-53.8843	0.04996	-53.2541	0.26028	-53.736	-0.15737	-53.2375	0.02726	-53.2482	-0.34201
	-53.8509	0.0492	-53.2208	0.2597	-53.7027	-0.15854	-53.204	0.02634	-53.2146	-0.34292
	-53.8174	0.04843	-53.1873	0.25912	-53.6703	-0.1597	-53.1717	0.02542	-53.1815	-0.34382
	-53.7848	0.04769	-53.1543	0.25854	-53.6365	-0.16076	-53.1385	0.02441	-53.1487	-0.34472
	-53.7501	0.04687	-53.1218	0.25797	-53.6038	-0.16178	-53.1053	0.02336	-53.1145	-0.3456
	-53.7192	0.04595	-53.089	0.25739	-53.5709	-0.16274	-53.071	0.02238	-53.0823	-0.3464
	-53.6849	0.04503	-53.0549	0.25681	-53.5381	-0.16363	-53.0393	0.02143	-53.0499	-0.34719
	-53.6521	0.04415	-53.0203	0.25623	-53.5048	-0.16446	-53.0048	0.02049	-53.0156	-0.34795
	-53.619	0.0433	-52.988	0.25566	-53.4716	-0.16528	-52.9721	0.01958	-52.9823	-0.34875
	-53.586	0.04247	-52.9545	0.25509	-53.4387	-0.16607	-52.9404	0.01871	-52.949	-0.34958
	-53.5527	0.04165	-52.9218	0.25451	-53.4045	-0.16693	-52.9066	0.01788	-52.9158	-0.3504
	-53.5192	0.04083	-52.8879	0.25394	-53.3728	-0.16783	-52.8733	0.01709	-52.8828	-0.35121
	-53.4861	0.04	-52.8549	0.25337	-53.3388	-0.16871	-52.8404	0.01627	-52.8497	-0.35201
	-53.4536	0.03918	-52.8215	0.25279	-53.3061	-0.16958	-52.8068	0.01548	-52.8164	-0.35286
	-53.4198	0.03837	-52.7889	0.25222	-53.2729	-0.17046	-52.7732	0.01469	-52.7824	-0.35375
	-53.3871	0.03754	-52.7557	0.25164	-53.2403	-0.17137	-52.7413	0.01389	-52.7491	-0.35463
	-53.3542	0.03663	-52.7224	0.25106	-53.2066	-0.17223	-52.7069	0.01309	-52.7171	-0.35551
	-53.3205	0.03569	-52.6895	0.25047	-53.1721	-0.17307	-52.6737	0.01226	-52.6829	-0.35642
	-53.2872	0.03477	-52.656	0.24988	-53.1398	-0.17386	-52.6397	0.01145	-52.6494	-0.35729
	-53.2548	0.03385	-52.6228	0.24929	-53.1075	-0.17462	-52.608	0.01069	-52.6166	-0.35816
	-53.2216	0.03293	-52.5903	0.2487	-53.0732	-0.17534	-52.5742	0.00994	-52.5831	-0.35906
	-53.1877	0.03207	-52.5571	0.24809	-53.0408	-0.17603	-52.5403	0.00907	-52.55	-0.36003
	-53.1547	0.03124	-52.524	0.24744	-53.007	-0.17669	-52.5084	0.00815	-52.5166	-0.36097
	-53.1225	0.03044	-52.4905	0.24679	-52.9744	-0.17735	-52.4746	0.00728	-52.4831	-0.36189
	-53.0881	0.02959	-52.4579	0.24614	-52.9408	-0.17803	-52.4423	0.00643	-52.4512	-0.36286
	-53.0562	0.02871	-52.4236	0.24548	-52.9075	-0.17878	-52.4085	0.00557	-52.4164	-0.36388
	-53.0228	0.02786	-52.3905	0.24483	-52.8736	-0.17958	-52.3756	0.00471	-52.3834	-0.36494
	-52.9887	0.02705	-52.358	0.24411	-52.8416	-0.18038	-52.3416	0.00379	-52.3505	-0.36601
	-52.9553	0.02618	-52.324	0.24334	-52.807	-0.18121	-52.309	0.00288	-52.3179	-0.36713
	-52.9219	0.02532	-52.2914	0.24253	-52.7745	-0.18204	-52.2759	0.00194	-52.2847	-0.36821
	-52.8896	0.02448	-52.2578	0.24166	-52.7411	-0.18285	-52.2418	0.000891576	-52.2514	-0.36922
	-52.8559	0.02365	-52.2262	0.24077	-52.7083	-0.18368	-52.2093	-0.00012186	-52.2185	-0.37021
	-52.8222	0.02278	-52.1915	0.23993	-52.6751	-0.1845	-52.1746	-0.00105	-52.185	-0.37121
	-52.7903	0.02186	-52.1589	0.23908	-52.6429	-0.18535	-52.1433	-0.00193	-52.1523	-0.37219
	-52.7559	0.02089	-52.1255	0.23819	-52.6096	-0.18622	-52.1096	-0.00279	-52.1186	-0.37315
	-52.7232	0.01999	-52.0927	0.23734	-52.5752	-0.18708	-52.0745	-0.00366	-52.0855	-0.37416
	-52.6899	0.01909	-52.0593	0.23647	-52.5422	-0.18793	-52.0427	-0.00451	-52.0525	-0.37526
	-52.6573	0.01814	-52.026	0.23571	-52.508	-0.18887	-52.0097	-0.00544	-52.0202	-0.37638
	-52.6237	0.01722	-51.9929	0.23499	-52.4756	-0.18989	-51.9763	-0.00645	-51.986	-0.37744
	-52.5909	0.01625	-51.9596	0.23425	-52.4427	-0.19094	-51.9426	-0.00748	-51.9528	-0.37854
	-52.5569	0.01524	-51.9271	0.23351	-52.4096	-0.192	-51.9102	-0.00858	-51.9201	-0.37962
	-52.5242	0.01428	-51.8933	0.23282	-52.3769	-0.19307	-51.878	-0.00964	-51.8872	-0.38065
	-52.4907	0.0134	-51.8589	0.23217	-52.3427	-0.19425	-51.8437	-0.01064	-51.8529	-0.38166
	-52.4573	0.01256	-51.8284	0.23153	-52.3106	-0.19545	-51.8109	-0.01163	-51.8205	-0.38275
	-52.4246	0.01173	-51.7933	0.23089	-52.2767	-0.19668	-51.7766	-0.01266	-51.7871	-0.38399
	-52.3915	0.01082	-51.761	0.23025	-52.2446	-0.19789	-51.744	-0.01363	-51.7547	-0.38517
	-52.3578	0.00993	-51.7277	0.22961	-52.2103	-0.19911	-51.711	-0.01457	-51.7207	-0.38626
	-52.325	0.00906	-51.6943	0.22897	-52.1771	-0.20023	-51.678	-0.01552	-51.6882	-0.38733
	-52.2916	0.00817	-51.6608	0.22833	-52.1435	-0.20139	-51.6437	-0.01651	-51.6544	-0.38836
	-52.2581	0.00731	-51.6269	0.22768	-52.1111	-0.20262	-51.6102	-0.0176	-51.6208	-0.38935
	-52.2253	0.00649	-51.5944	0.22704	-52.078	-0.20378	-51.5783	-0.01867	-51.5885	-0.39039
	-52.1919	0.00567	-51.5618	0.2264	-52.0442	-0.20491	-51.5454	-0.01971	-51.5551	-0.39146
	-52.1582	0.00482	-51.5279	0.22576	-52.011	-0.20609	-51.5116	-0.02079	-51.521	-0.39255
	-52.1255	0.004	-51.4948	0.22511	-51.9788	-0.20724	-51.4788	-0.0219	-51.4885	-0.39364
	-52.0931	0.00312	-51.4606	0.22447	-51.9455	-0.20834	-51.4457	-0.02297	-51.4551	-0.39472
	-52.0592	0.00217	-51.4274	0.22383	-51.9115	-0.20943	-51.412	-0.02398	-51.4214	-0.39575
	-52.0253	0.00124	-51.3942	0.22318	-51.8792	-0.2105	-51.3791	-0.02494	-51.3886	-0.39666
	-51.9935	0.000365772	-51.3614	0.22254	-51.8451	-0.21153	-51.3451	-0.02592	-51.3557	-0.39753
	-51.9589	-0.00049872	-51.3276	0.22189	-51.8115	-0.21257	-51.3124	-0.02688	-51.3216	-0.39836
	-51.9258	-0.00141	-51.2946	0.22124	-51.7797	-0.21361	-51.2789	-0.02782	-51.2893	-0.39922
	-51.8935	-0.00231	-51.2606	0.22059	-51.7453	-0.21462	-51.2461	-0.02883	-51.2559	-0.40005
	-51.8604	-0.00318	-51.2279	0.21995	-51.7126	-0.21559	-51.2119	-0.02994	-51.2225	-0.40089
	-51.8271	-0.00408	-51.1962	0.2193	-51.6809	-0.21652	-51.1791	-0.03099	-51.1895	-0.40172
	-51.7946	-0.00501	-51.1617	0.21865	-51.647	-0.21745	-51.1463	-0.03201	-51.1556	-0.40265
	-51.7604	-0.0059	-51.1284	0.21801	-51.614	-0.21838	-51.1124	-0.0331	-51.1227	-0.40356
	-51.7268	-0.00675	-51.0959	0.21735	-51.5805	-0.21935	-51.0804	-0.03415	-51.0892	-0.40439
	-51.694	-0.00758	-51.0625	0.2167	-51.5476	-0.2203	-51.0476	-0.0351	-51.0563	-0.40526
	-51.6615	-0.00849	-51.0282	0.21604	-51.5142	-0.22121	-51.0132	-0.03597	-51.0227	-0.40616
	-51.6279	-0.00944	-50.9954	0.21538	-51.4807	-0.22216	-50.9802	-0.03686	-50.9898	-0.40699
	-51.5938	-0.01037	-50.9631	0.21472	-51.448	-0.22315	-50.9459	-0.03774	-50.9569	-0.40779
	-51.5624	-0.01131	-50.9297	0.21406	-51.4147	-0.22407	-50.9128	-0.0386	-50.9232	-0.40862
	-51.5281	-0.01226	-50.8952	0.2134	-51.3809	-0.22497	-50.8797	-0.03954	-50.8902	-0.40955
	-51.4953	-0.01322	-50.863	0.21273	-51.3491	-0.22586	-50.8468	-0.04052	-50.8568	-0.4105
	-51.4624	-0.01414	-50.8293	0.21207	-51.3145	-0.22674	-50.8141	-0.04149	-50.8235	-0.41147
	-51.428	-0.01503	-50.7961	0.21136	-51.2816	-0.22763	-50.7807	-0.04243	-50.7897	-0.41246
	-51.3951	-0.01596	-50.7632	0.21064	-51.2483	-0.22854	-50.7478	-0.04334	-50.7568	-0.41351
	-51.3623	-0.01694	-50.7298	0.20991	-51.215	-0.2294	-50.7146	-0.04426	-50.7233	-0.4145
	-51.329	-0.01791	-50.6969	0.20914	-51.182	-0.23023	-50.6808	-0.04518	-50.6911	-0.41547
	-51.2948	-0.0189	-50.6631	0.20838	-51.1486	-0.23098	-50.6475	-0.04607	-50.6575	-0.41654
	-51.2618	-0.01982	-50.6309	0.20765	-51.1155	-0.23171	-50.6138	-0.04689	-50.6238	-0.41765
	-51.2304	-0.02071	-50.5972	0.20689	-51.0836	-0.23253	-50.5811	-0.04772	-50.5913	-0.41875
	-51.1961	-0.02159	-50.5645	0.2061	-51.0497	-0.23343	-50.5476	-0.04853	-50.5577	-0.41985
	-51.1622	-0.02255	-50.531	0.20529	-51.0159	-0.23436	-50.514	-0.04931	-50.5251	-0.421
	-51.1293	-0.02354	-50.4965	0.20447	-50.9837	-0.23542	-50.4811	-0.05012	-50.492	-0.42214
	-51.0979	-0.02449	-50.4648	0.20367	-50.9505	-0.23656	-50.4488	-0.05099	-50.4578	-0.42323
	-51.0633	-0.02538	-50.4314	0.20289	-50.9161	-0.23763	-50.4147	-0.05187	-50.4246	-0.42435
	-51.0303	-0.02623	-50.3979	0.20207	-50.8822	-0.23864	-50.3809	-0.05275	-50.3918	-0.42551
	-50.9973	-0.02704	-50.365	0.20118	-50.8504	-0.23958	-50.349	-0.05362	-50.3583	-0.4266
	-50.9644	-0.0278	-50.3315	0.20033	-50.8172	-0.24048	-50.3151	-0.05455	-50.3252	-0.42766
	-50.9305	-0.02858	-50.299	0.19949	-50.7836	-0.24135	-50.2816	-0.05547	-50.2917	-0.42869
	-50.8983	-0.02942	-50.2656	0.19859	-50.7506	-0.24216	-50.2492	-0.05631	-50.2587	-0.42981
	-50.8648	-0.03029	-50.2325	0.19776	-50.7173	-0.24294	-50.2154	-0.05715	-50.2253	-0.43097
	-50.831	-0.03113	-50.1986	0.197	-50.6845	-0.24371	-50.1822	-0.05813	-50.1914	-0.43214
	-50.798	-0.032	-50.1658	0.19623	-50.6508	-0.24447	-50.1493	-0.05919	-50.158	-0.43328
	-50.765	-0.03297	-50.1322	0.19539	-50.618	-0.24523	-50.1158	-0.06027	-50.125	-0.43437
	-50.7309	-0.03399	-50.0988	0.19455	-50.5852	-0.24596	-50.0827	-0.06131	-50.0917	-0.43545
	-50.6983	-0.03501	-50.0658	0.19373	-50.5517	-0.24671	-50.0497	-0.06232	-50.059	-0.4365
	-50.6644	-0.03602	-50.0329	0.19292	-50.5181	-0.24748	-50.0157	-0.06329	-50.0263	-0.43765
	-50.6319	-0.03698	-49.9988	0.19212	-50.4859	-0.2482	-49.9822	-0.06419	-49.9926	-0.43884
	-50.5985	-0.03794	-49.9657	0.19136	-50.4513	-0.24892	-49.9499	-0.06507	-49.9598	-0.44008
	-50.5646	-0.03892	-49.9331	0.19063	-50.4187	-0.24965	-49.9162	-0.06597	-49.9255	-0.44137
	-50.5311	-0.03988	-49.8986	0.18991	-50.386	-0.25036	-49.8823	-0.06684	-49.8926	-0.44249
	-50.4993	-0.04083	-49.8661	0.1892	-50.3513	-0.25107	-49.8496	-0.06773	-49.8599	-0.44349
	-50.4654	-0.04176	-49.8316	0.1885	-50.3187	-0.25177	-49.8169	-0.06874	-49.8263	-0.44452
	-50.4321	-0.04266	-49.7985	0.18778	-50.2852	-0.25255	-49.784	-0.06978	-49.7923	-0.44552
	-50.3989	-0.04356	-49.7656	0.18709	-50.2524	-0.25338	-49.75	-0.07075	-49.7603	-0.4465
	-50.3653	-0.04459	-49.7323	0.1864	-50.2188	-0.25417	-49.7159	-0.07166	-49.7272	-0.44748
	-50.3329	-0.04562	-49.6999	0.18571	-50.1864	-0.25496	-49.6835	-0.07256	-49.6949	-0.44846
	-50.299	-0.04653	-49.6668	0.18502	-50.1534	-0.25579	-49.6505	-0.07342	-49.66	-0.44942
	-50.267	-0.04738	-49.6329	0.18433	-50.1198	-0.25665	-49.6168	-0.07424	-49.6267	-0.45035
	-50.2335	-0.04822	-49.6	0.18364	-50.0867	-0.25746	-49.5837	-0.07502	-49.5943	-0.45131
	-50.1996	-0.04911	-49.5658	0.18292	-50.0531	-0.25824	-49.5502	-0.07578	-49.56	-0.45229
	-50.1656	-0.04999	-49.5334	0.18222	-50.0203	-0.25906	-49.5174	-0.07656	-49.5274	-0.45327
	-50.1333	-0.05086	-49.5002	0.18153	-49.987	-0.25988	-49.4853	-0.07738	-49.4941	-0.45426
	-50.099	-0.05176	-49.4674	0.18083	-49.9534	-0.26077	-49.4507	-0.07827	-49.4609	-0.45525
	-50.0668	-0.05267	-49.4338	0.18014	-49.9204	-0.26168	-49.4182	-0.07918	-49.4283	-0.45625
	-50.0331	-0.05361	-49.3999	0.17946	-49.8867	-0.26263	-49.3837	-0.08011	-49.3948	-0.45727
	-49.9995	-0.05462	-49.3678	0.17877	-49.8543	-0.26362	-49.3504	-0.08102	-49.3612	-0.45832
	-49.9675	-0.0556	-49.3338	0.17808	-49.8203	-0.26456	-49.3184	-0.08188	-49.328	-0.45935
	-49.9342	-0.05659	-49.3001	0.1774	-49.7874	-0.26546	-49.2851	-0.08272	-49.2945	-0.46033
	-49.9009	-0.05753	-49.2669	0.17671	-49.7543	-0.26634	-49.2523	-0.08361	-49.2616	-0.46133
	-49.8665	-0.05843	-49.2338	0.17603	-49.7201	-0.26718	-49.2174	-0.08454	-49.2278	-0.46247
	-49.8331	-0.0594	-49.2023	0.17535	-49.6879	-0.26806	-49.1855	-0.08551	-49.1947	-0.46359
	-49.8005	-0.06039	-49.1675	0.17467	-49.6544	-0.26893	-49.1522	-0.08651	-49.1615	-0.46462
	-49.7677	-0.06127	-49.1337	0.17397	-49.6202	-0.26975	-49.1183	-0.08758	-49.1282	-0.46567
	-49.7337	-0.06215	-49.1009	0.17328	-49.5885	-0.27058	-49.0846	-0.08856	-49.0946	-0.4667
	-49.7015	-0.06306	-49.0673	0.17259	-49.5543	-0.27137	-49.0525	-0.08946	-49.0629	-0.46768
	-49.6668	-0.06392	-49.0343	0.17189	-49.5209	-0.27213	-49.0195	-0.09033	-49.0279	-0.4687
	-49.6346	-0.06471	-49.0006	0.17117	-49.4884	-0.27289	-48.9859	-0.09118	-48.9963	-0.46975
	-49.6009	-0.06552	-48.9681	0.1704	-49.4555	-0.27366	-48.9528	-0.092	-48.9627	-0.4708
	-49.5681	-0.06637	-48.9338	0.16964	-49.4217	-0.27446	-48.9189	-0.09283	-48.9287	-0.47183
	-49.5343	-0.06727	-48.9007	0.16889	-49.3888	-0.27527	-48.8859	-0.09377	-48.8953	-0.47281
	-49.5019	-0.06821	-48.8678	0.16817	-49.3552	-0.27607	-48.8534	-0.09465	-48.8619	-0.47383
	-49.4682	-0.06913	-48.834	0.16747	-49.3223	-0.27688	-48.8194	-0.09551	-48.829	-0.47484
	-49.4342	-0.07005	-48.8015	0.16676	-49.2894	-0.27772	-48.786	-0.09635	-48.7955	-0.47576
	-49.4024	-0.07097	-48.7684	0.16604	-49.2559	-0.27855	-48.7528	-0.09714	-48.7622	-0.47668
	-49.3688	-0.07188	-48.7351	0.16533	-49.2223	-0.27937	-48.7193	-0.0979	-48.7286	-0.47764
	-49.3349	-0.07275	-48.7014	0.16459	-49.1898	-0.2802	-48.6859	-0.09865	-48.6962	-0.47865
	-49.3022	-0.07353	-48.6687	0.16383	-49.1571	-0.28107	-48.6526	-0.09944	-48.6635	-0.47966
	-49.2693	-0.07431	-48.6352	0.16312	-49.1226	-0.28197	-48.6195	-0.10028	-48.6288	-0.48068
	-49.2365	-0.07516	-48.6014	0.1624	-49.0893	-0.28296	-48.5856	-0.10112	-48.596	-0.48173
	-49.2035	-0.07602	-48.5681	0.16167	-49.0553	-0.28392	-48.5533	-0.1019	-48.563	-0.4828
	-49.1688	-0.07689	-48.536	0.16095	-49.0231	-0.2848	-48.5202	-0.10266	-48.5305	-0.48383
	-49.1359	-0.07776	-48.5026	0.16024	-48.9902	-0.2857	-48.4849	-0.10351	-48.4961	-0.48482
	-49.1033	-0.07863	-48.4692	0.15953	-48.9571	-0.28659	-48.4533	-0.10433	-48.4629	-0.48577
	-49.0684	-0.07949	-48.4359	0.15882	-48.9237	-0.28749	-48.4192	-0.1051	-48.4301	-0.48671
	-49.0374	-0.08041	-48.4018	0.1581	-48.8901	-0.28837	-48.3865	-0.10586	-48.397	-0.48762
	-49.0035	-0.08137	-48.3707	0.15739	-48.8576	-0.28924	-48.3539	-0.10663	-48.3633	-0.48847
	-48.9701	-0.08236	-48.336	0.15667	-48.8234	-0.29011	-48.3193	-0.1074	-48.3301	-0.48931
	-48.9372	-0.08333	-48.3028	0.15591	-48.7904	-0.29101	-48.287	-0.10819	-48.2973	-0.49008
	-48.9037	-0.08427	-48.2701	0.15518	-48.7573	-0.2919	-48.2525	-0.10901	-48.2631	-0.49086
	-48.8704	-0.0853	-48.237	0.15446	-48.725	-0.29278	-48.2206	-0.10985	-48.2313	-0.49168
	-48.8373	-0.08632	-48.2018	0.15375	-48.6908	-0.2937	-48.1865	-0.1107	-48.1964	-0.49252
	-48.8036	-0.08729	-48.1695	0.15302	-48.6571	-0.29463	-48.1538	-0.11154	-48.1629	-0.49335
	-48.7706	-0.08822	-48.1362	0.1523	-48.6259	-0.2955	-48.12	-0.11237	-48.1305	-0.49417
	-48.7373	-0.08913	-48.1025	0.15159	-48.5901	-0.29635	-48.0866	-0.11326	-48.0975	-0.49498
	-48.7044	-0.09007	-48.0699	0.15087	-48.5571	-0.29717	-48.0542	-0.11412	-48.0639	-0.49582
	-48.6699	-0.09101	-48.0363	0.15015	-48.5249	-0.29796	-48.0207	-0.11491	-48.0312	-0.4967
	-48.6373	-0.09191	-48.0035	0.14943	-48.4915	-0.29868	-47.987	-0.11577	-47.9971	-0.49762
	-48.604	-0.09275	-47.9689	0.14871	-48.4583	-0.29937	-47.9537	-0.11664	-47.9646	-0.49863
	-48.572	-0.0936	-47.9367	0.14799	-48.4249	-0.30009	-47.9209	-0.11748	-47.9309	-0.49964
	-48.5379	-0.09449	-47.9033	0.14728	-48.3916	-0.30082	-47.8881	-0.11833	-47.8972	-0.50067
	-48.5046	-0.09542	-47.8698	0.14656	-48.3581	-0.30156	-47.8537	-0.11922	-47.8638	-0.50167
	-48.4713	-0.09634	-47.8366	0.14585	-48.3244	-0.3023	-47.8208	-0.12009	-47.8311	-0.50267
	-48.4376	-0.09726	-47.8038	0.14515	-48.2915	-0.30307	-47.7883	-0.12106	-47.7985	-0.5036
	-48.405	-0.09826	-47.7713	0.14444	-48.2579	-0.30382	-47.7546	-0.12207	-47.765	-0.50449
	-48.3713	-0.09929	-47.737	0.14373	-48.2249	-0.30453	-47.7215	-0.12312	-47.7306	-0.50537
	-48.3388	-0.10027	-47.7037	0.14301	-48.192	-0.30522	-47.6877	-0.12426	-47.6971	-0.50629
	-48.3043	-0.10117	-47.6709	0.14229	-48.1597	-0.30591	-47.6546	-0.12536	-47.6649	-0.50731
	-48.2707	-0.10206	-47.637	0.14157	-48.1253	-0.30666	-47.622	-0.1264	-47.6314	-0.50834
	-48.2381	-0.103	-47.6038	0.14085	-48.0926	-0.30743	-47.5881	-0.12743	-47.5982	-0.50935
	-48.2047	-0.10394	-47.5709	0.14014	-48.0593	-0.30821	-47.5544	-0.12844	-47.5654	-0.51033
	-48.1708	-0.10486	-47.5367	0.13942	-48.0261	-0.30901	-47.5223	-0.12938	-47.532	-0.5112
	-48.137	-0.10571	-47.5045	0.1387	-47.9924	-0.30988	-47.4891	-0.13036	-47.4984	-0.51197
	-48.105	-0.10653	-47.4696	0.13798	-47.9597	-0.31082	-47.4562	-0.13125	-47.4651	-0.51275
	-48.0727	-0.10738	-47.4373	0.13726	-47.9257	-0.31174	-47.4223	-0.13209	-47.4317	-0.5136
	-48.0381	-0.10819	-47.4043	0.13654	-47.8921	-0.31262	-47.3891	-0.13296	-47.3988	-0.51452
	-48.0049	-0.10898	-47.3699	0.13582	-47.8601	-0.31353	-47.3553	-0.13381	-47.3654	-0.51549
	-47.9718	-0.10979	-47.3377	0.1351	-47.8264	-0.31442	-47.3223	-0.13465	-47.3315	-0.51646
	-47.9388	-0.11064	-47.3039	0.13438	-47.7932	-0.31526	-47.2896	-0.13549	-47.2976	-0.51742
	-47.905	-0.11151	-47.2714	0.13365	-47.7596	-0.31607	-47.2562	-0.13637	-47.2648	-0.51829
	-47.8731	-0.11244	-47.2382	0.13293	-47.7275	-0.31694	-47.2232	-0.13732	-47.2311	-0.51911
	-47.8372	-0.11343	-47.205	0.1322	-47.6936	-0.31788	-47.1887	-0.13831	-47.1982	-0.51997
	-47.8058	-0.11445	-47.1715	0.13148	-47.6605	-0.3188	-47.1562	-0.13924	-47.1654	-0.52082
	-47.7721	-0.11547	-47.1388	0.13076	-47.6268	-0.31969	-47.1228	-0.14014	-47.1323	-0.52164
	-47.7387	-0.11641	-47.105	0.13004	-47.595	-0.32061	-47.0902	-0.14102	-47.0981	-0.52249
	-47.7058	-0.11737	-47.0708	0.12932	-47.5606	-0.32152	-47.0562	-0.14186	-47.0654	-0.52346
	-47.6731	-0.11838	-47.0385	0.12859	-47.5276	-0.32246	-47.0234	-0.14263	-47.0328	-0.52452
	-47.639	-0.11936	-47.0045	0.12786	-47.495	-0.32347	-46.9909	-0.14338	-46.9981	-0.52562
	-47.6063	-0.12029	-46.971	0.12713	-47.4608	-0.32448	-46.9561	-0.14409	-46.9662	-0.52666
	-47.5727	-0.12118	-46.9386	0.12641	-47.4275	-0.32539	-46.9233	-0.14483	-46.933	-0.52763
	-47.5395	-0.12211	-46.9064	0.12569	-47.3931	-0.3263	-46.8894	-0.1456	-46.8993	-0.52856
	-47.5065	-0.123	-46.8712	0.12497	-47.361	-0.32722	-46.8566	-0.14639	-46.8659	-0.52945
	-47.4736	-0.12391	-46.8392	0.12425	-47.3279	-0.32818	-46.8237	-0.14721	-46.8322	-0.53035
	-47.4401	-0.12488	-46.8052	0.12353	-47.2948	-0.32912	-46.7904	-0.14801	-46.7987	-0.53122
	-47.407	-0.12587	-46.772	0.12281	-47.2613	-0.32996	-46.7567	-0.14878	-46.7661	-0.53208
	-47.3738	-0.12679	-46.7392	0.12208	-47.2291	-0.33087	-46.7243	-0.14954	-46.7318	-0.5329
	-47.3387	-0.12766	-46.7057	0.12135	-47.1949	-0.33178	-46.6901	-0.15026	-46.7	-0.53367
	-47.3081	-0.12852	-46.6728	0.12063	-47.1617	-0.33262	-46.6561	-0.15094	-46.666	-0.53445
	-47.2731	-0.12943	-46.6381	0.1199	-47.1291	-0.33343	-46.6232	-0.1516	-46.6329	-0.5352
	-47.2401	-0.13029	-46.606	0.11916	-47.0957	-0.33423	-46.5903	-0.1523	-46.5995	-0.53592
	-47.2073	-0.13118	-46.573	0.11843	-47.0617	-0.335	-46.557	-0.15305	-46.5666	-0.53664
	-47.1734	-0.13206	-46.5388	0.1177	-47.0293	-0.33575	-46.524	-0.15377	-46.5337	-0.53743
	-47.1404	-0.13291	-46.5051	0.11698	-46.9944	-0.3365	-46.4903	-0.15447	-46.5001	-0.53819
	-47.1075	-0.13371	-46.4738	0.11627	-46.9627	-0.33726	-46.457	-0.15514	-46.4663	-0.53896
	-47.074	-0.13453	-46.4395	0.11555	-46.9293	-0.33805	-46.4228	-0.1558	-46.4326	-0.5397
	-47.0412	-0.13538	-46.4077	0.11484	-46.8961	-0.33885	-46.3905	-0.15646	-46.4004	-0.54043
	-47.0077	-0.13622	-46.373	0.11413	-46.8629	-0.33964	-46.3571	-0.15712	-46.3673	-0.54115
	-46.9739	-0.137	-46.3396	0.11342	-46.829	-0.34049	-46.3244	-0.15781	-46.3337	-0.54192
	-46.94	-0.13778	-46.3072	0.1127	-46.7954	-0.34133	-46.291	-0.15854	-46.2992	-0.54276
	-46.9067	-0.13855	-46.2738	0.11199	-46.7628	-0.34214	-46.2571	-0.15924	-46.2669	-0.54358
	-46.8738	-0.13925	-46.2398	0.11127	-46.7291	-0.3429	-46.2242	-0.15993	-46.2335	-0.54437
	-46.841	-0.13997	-46.2067	0.11055	-46.6953	-0.3437	-46.1913	-0.16066	-46.2011	-0.54514
	-46.8084	-0.14073	-46.174	0.10984	-46.6627	-0.3445	-46.1592	-0.16137	-46.167	-0.54593
	-46.7733	-0.1415	-46.1393	0.10912	-46.6293	-0.34529	-46.1244	-0.16205	-46.1349	-0.54665
	-46.7404	-0.14225	-46.1065	0.1084	-46.5956	-0.34613	-46.0918	-0.16276	-46.1007	-0.54731
	-46.7071	-0.14299	-46.0742	0.10768	-46.5621	-0.34702	-46.0574	-0.16348	-46.0677	-0.548
	-46.6745	-0.14379	-46.0406	0.10696	-46.5286	-0.34791	-46.0249	-0.16417	-46.0351	-0.54873
	-46.6408	-0.14462	-46.0071	0.10624	-46.4963	-0.34877	-45.9918	-0.16485	-46.0004	-0.54948
	-46.6081	-0.14544	-45.9738	0.10553	-46.4625	-0.34959	-45.9579	-0.16553	-45.9675	-0.55023
	-46.5745	-0.14622	-45.9406	0.10483	-46.4292	-0.35041	-45.9256	-0.16624	-45.9341	-0.55098
	-46.5406	-0.147	-45.9078	0.10412	-46.3968	-0.35121	-45.8913	-0.16699	-45.9012	-0.55174
	-46.5077	-0.14774	-45.8737	0.10342	-46.3637	-0.35198	-45.8582	-0.16773	-45.8681	-0.55246
	-46.4751	-0.14844	-45.8408	0.10272	-46.3302	-0.35273	-45.8252	-0.16849	-45.8334	-0.55321
	-46.442	-0.14921	-45.8062	0.10202	-46.2967	-0.35342	-45.793	-0.16924	-45.8021	-0.55397
	-46.4077	-0.14998	-45.7737	0.10132	-46.2637	-0.3541	-45.759	-0.16994	-45.7683	-0.55476
	-46.3745	-0.15073	-45.7411	0.10062	-46.2306	-0.3548	-45.7256	-0.17062	-45.7348	-0.55552
	-46.341	-0.15154	-45.7064	0.09993	-46.1976	-0.35551	-45.6927	-0.17133	-45.7016	-0.55634
	-46.3088	-0.15237	-45.6749	0.09923	-46.1634	-0.3563	-45.6594	-0.17206	-45.6682	-0.55718
	-46.2746	-0.15319	-45.6393	0.09853	-46.1311	-0.35715	-45.6254	-0.17294	-45.6344	-0.55803
	-46.2416	-0.15397	-45.6076	0.09783	-46.0966	-0.35799	-45.5919	-0.17386	-45.602	-0.55883
	-46.2079	-0.15477	-45.574	0.09713	-46.0639	-0.35877	-45.5585	-0.17473	-45.5686	-0.55961
	-46.1753	-0.1556	-45.54	0.09644	-46.031	-0.35948	-45.5249	-0.17555	-45.5344	-0.56041
	-46.1407	-0.15646	-45.5075	0.09574	-45.9969	-0.36018	-45.4921	-0.17628	-45.502	-0.56121
	-46.1086	-0.15726	-45.4735	0.09504	-45.964	-0.36088	-45.4587	-0.17697	-45.4682	-0.562
	-46.075	-0.15803	-45.4405	0.09434	-45.9303	-0.36157	-45.426	-0.17771	-45.4352	-0.56278
	-46.0419	-0.15884	-45.4081	0.09365	-45.8968	-0.36231	-45.3925	-0.17845	-45.4016	-0.56356
	-46.009	-0.15968	-45.374	0.09296	-45.8641	-0.36306	-45.3605	-0.1792	-45.3685	-0.56442
	-45.9759	-0.16051	-45.3416	0.09226	-45.8311	-0.36375	-45.3267	-0.17994	-45.3351	-0.56529
	-45.9413	-0.16135	-45.3079	0.09157	-45.7977	-0.36447	-45.292	-0.18074	-45.3018	-0.56612
	-45.9091	-0.16216	-45.2743	0.09088	-45.7638	-0.36529	-45.2596	-0.18159	-45.2701	-0.5669
	-45.8757	-0.16292	-45.2416	0.09018	-45.7315	-0.36615	-45.2268	-0.18239	-45.2361	-0.56761
	-45.8428	-0.16363	-45.2079	0.08949	-45.6977	-0.367	-45.1918	-0.18311	-45.2022	-0.56829
	-45.8094	-0.16431	-45.1756	0.08879	-45.6641	-0.36783	-45.1596	-0.18381	-45.1698	-0.56902
	-45.7757	-0.16503	-45.1409	0.0881	-45.6313	-0.36872	-45.1256	-0.18451	-45.1352	-0.56973
	-45.7415	-0.16577	-45.1084	0.0874	-45.5977	-0.36966	-45.0931	-0.18522	-45.1023	-0.57045
	-45.7084	-0.16648	-45.0748	0.08671	-45.5657	-0.37054	-45.0597	-0.18591	-45.0688	-0.57118
	-45.6762	-0.16716	-45.0407	0.08602	-45.5317	-0.37135	-45.0257	-0.18662	-45.0356	-0.57185
	-45.6428	-0.16788	-45.0081	0.08533	-45.4984	-0.37211	-44.9929	-0.18732	-45.0027	-0.5725
	-45.6098	-0.16863	-44.9755	0.08463	-45.466	-0.37283	-44.9607	-0.18803	-44.969	-0.57316
	-45.5765	-0.16934	-44.9408	0.08394	-45.4319	-0.37352	-44.9258	-0.18873	-44.9357	-0.57382
	-45.5427	-0.17003	-44.9084	0.08325	-45.3983	-0.37422	-44.8928	-0.18944	-44.9029	-0.57448
	-45.5097	-0.17075	-44.8749	0.08256	-45.3651	-0.37493	-44.8591	-0.19014	-44.8684	-0.57514
	-45.4754	-0.17144	-44.8409	0.08186	-45.3317	-0.3757	-44.8272	-0.19084	-44.8364	-0.57581
	-45.4425	-0.17213	-44.808	0.08116	-45.2981	-0.37645	-44.7937	-0.19155	-44.8029	-0.57651
	-45.4099	-0.17281	-44.7756	0.08046	-45.2663	-0.37719	-44.7606	-0.1923	-44.7689	-0.57722
	-45.3775	-0.17351	-44.7424	0.07976	-45.2322	-0.37799	-44.7267	-0.19303	-44.7362	-0.57793
	-45.3429	-0.17424	-44.7081	0.07906	-45.1987	-0.37883	-44.6931	-0.1938	-44.7035	-0.57864
	-45.3098	-0.17493	-44.6755	0.07835	-45.1663	-0.37961	-44.6596	-0.19458	-44.6695	-0.57935
	-45.2762	-0.17563	-44.6409	0.07765	-45.1325	-0.38035	-44.6268	-0.19534	-44.6362	-0.58006
	-45.2431	-0.17633	-44.6086	0.07695	-45.0989	-0.38112	-44.5931	-0.19606	-44.6017	-0.58074
	-45.2106	-0.17703	-44.5755	0.07625	-45.0646	-0.38189	-44.5602	-0.19679	-44.5704	-0.58142
	-45.1764	-0.17772	-44.5415	0.07555	-45.0329	-0.38264	-44.5267	-0.19751	-44.5363	-0.58209
	-45.1433	-0.17841	-44.5082	0.07485	-44.9982	-0.38338	-44.4934	-0.19823	-44.5023	-0.58276
	-45.1109	-0.1791	-44.475	0.07415	-44.9657	-0.38409	-44.4599	-0.19894	-44.4696	-0.58344
	-45.0773	-0.1798	-44.4424	0.07345	-44.933	-0.38479	-44.4279	-0.19969	-44.4362	-0.58411
	-45.0446	-0.18049	-44.4088	0.07276	-44.8995	-0.38549	-44.3925	-0.20043	-44.4026	-0.58479
	-45.0104	-0.18118	-44.3757	0.07206	-44.8652	-0.38618	-44.3604	-0.20115	-44.3692	-0.58547
	-44.9769	-0.18187	-44.3428	0.07137	-44.8315	-0.38688	-44.3274	-0.20186	-44.336	-0.58615
	-44.9443	-0.18257	-44.3079	0.07068	-44.7988	-0.38757	-44.2932	-0.20258	-44.3027	-0.58683
	-44.9097	-0.18327	-44.2754	0.06999	-44.767	-0.38827	-44.2605	-0.20329	-44.2698	-0.58754
	-44.8761	-0.18397	-44.2424	0.0693	-44.733	-0.38896	-44.2281	-0.20401	-44.2372	-0.58831
	-44.8435	-0.18467	-44.2087	0.06861	-44.6994	-0.38966	-44.1942	-0.20472	-44.204	-0.58901
	-44.8101	-0.18536	-44.1761	0.06793	-44.6658	-0.39036	-44.1606	-0.20544	-44.1702	-0.5897
	-44.7763	-0.18606	-44.1424	0.06724	-44.6339	-0.39106	-44.1274	-0.20616	-44.1369	-0.59039
	-44.7428	-0.18676	-44.1095	0.06655	-44.5996	-0.39177	-44.0946	-0.20687	-44.1036	-0.59108
	-44.7097	-0.18745	-44.0759	0.06586	-44.5665	-0.39247	-44.0612	-0.20758	-44.0705	-0.59176
	-44.6764	-0.18815	-44.0428	0.06517	-44.5332	-0.39317	-44.0285	-0.20828	-44.0373	-0.59244
	-44.6435	-0.18885	-44.0102	0.06449	-44.501	-0.39388	-43.9946	-0.20899	-44.0037	-0.59312
	-44.6103	-0.18955	-43.9761	0.06381	-44.4663	-0.39459	-43.9613	-0.20969	-43.9706	-0.5938
	-44.5773	-0.19024	-43.9429	0.06312	-44.4337	-0.39529	-43.9269	-0.21039	-43.9367	-0.59448
	-44.5439	-0.19094	-43.9104	0.06243	-44.4001	-0.39599	-43.8946	-0.21109	-43.9044	-0.59516
	-44.5107	-0.19164	-43.8775	0.06175	-44.3675	-0.3967	-43.8621	-0.21179	-43.8708	-0.59584
	-44.4774	-0.19234	-43.8429	0.06107	-44.3345	-0.39742	-43.8277	-0.21248	-43.8372	-0.59653
	-44.4437	-0.19304	-43.8091	0.06039	-44.3009	-0.39814	-43.7945	-0.21319	-43.804	-0.59721
	-44.4105	-0.19374	-43.776	0.05971	-44.2667	-0.39885	-43.7611	-0.21389	-43.7717	-0.59789
	-44.3768	-0.19444	-43.7436	0.05904	-44.2329	-0.39956	-43.7282	-0.21459	-43.7381	-0.59859
	-44.3445	-0.19514	-43.7097	0.05836	-44.2006	-0.40027	-43.6955	-0.21529	-43.7045	-0.59928
	-44.3097	-0.19584	-43.6771	0.05768	-44.1662	-0.40098	-43.6624	-0.21599	-43.6709	-0.59997
	-44.2776	-0.19654	-43.6427	0.057	-44.1347	-0.40169	-43.629	-0.21669	-43.6379	-0.60065
	-44.2449	-0.19725	-43.6094	0.05632	-44.1007	-0.4024	-43.5951	-0.21738	-43.605	-0.60134
	-44.211	-0.19795	-43.5774	0.05565	-44.068	-0.40312	-43.5616	-0.21808	-43.5716	-0.60203
	-44.1777	-0.19865	-43.5422	0.05498	-44.0339	-0.4039	-43.5279	-0.21877	-43.5376	-0.60272
	-44.1442	-0.19935	-43.5098	0.05431	-44.0014	-0.40473	-43.4956	-0.21946	-43.5058	-0.60341
	-44.1107	-0.20006	-43.4764	0.05365	-43.9672	-0.40555	-43.4618	-0.22016	-43.4719	-0.6041
	-44.0779	-0.20076	-43.4427	0.05298	-43.9345	-0.40633	-43.4286	-0.22086	-43.4393	-0.6048
	-44.0454	-0.20146	-43.4096	0.05232	-43.9012	-0.40714	-43.3955	-0.22157	-43.4045	-0.6055
	-44.0111	-0.20216	-43.376	0.05165	-43.868	-0.40789	-43.361	-0.22227	-43.3717	-0.6062
	-43.9777	-0.20285	-43.3436	0.05099	-43.8345	-0.40861	-43.328	-0.22297	-43.3385	-0.60689
	-43.9449	-0.20355	-43.3108	0.05033	-43.801	-0.40932	-43.2962	-0.22367	-43.3049	-0.60759
	-43.9112	-0.20424	-43.2763	0.04967	-43.768	-0.41003	-43.2627	-0.22436	-43.272	-0.60829
	-43.8782	-0.20493	-43.243	0.04901	-43.7351	-0.41075	-43.2286	-0.22505	-43.2383	-0.60898
	-43.8445	-0.20563	-43.2099	0.04836	-43.701	-0.41146	-43.1948	-0.22574	-43.205	-0.60967
	-43.8117	-0.20633	-43.1762	0.0477	-43.6679	-0.41217	-43.1615	-0.22642	-43.1709	-0.61036
	-43.778	-0.20702	-43.1424	0.04705	-43.6347	-0.41289	-43.1281	-0.22711	-43.1387	-0.61105
	-43.7461	-0.20771	-43.1101	0.0464	-43.601	-0.4136	-43.0945	-0.22779	-43.1057	-0.61175
	-43.7118	-0.2084	-43.0765	0.04575	-43.5675	-0.41431	-43.0619	-0.22847	-43.0717	-0.61244
	-43.6783	-0.20909	-43.043	0.0451	-43.5342	-0.41502	-43.0286	-0.22915	-43.0389	-0.61313
	-43.6452	-0.20978	-43.0092	0.04445	-43.5014	-0.41574	-42.996	-0.22982	-43.0047	-0.61382
	-43.6113	-0.21047	-42.9758	0.04381	-43.468	-0.41645	-42.9613	-0.2305	-42.9713	-0.6145
	-43.5787	-0.21116	-42.943	0.04316	-43.4343	-0.41717	-42.9283	-0.23118	-42.9384	-0.61519
	-43.5444	-0.21185	-42.9105	0.04251	-43.4019	-0.41789	-42.895	-0.23185	-42.9046	-0.61588
	-43.5124	-0.21254	-42.8764	0.04186	-43.3678	-0.41861	-42.8613	-0.23253	-42.8715	-0.61657
	-43.4785	-0.21323	-42.8433	0.04121	-43.3354	-0.41933	-42.8286	-0.23321	-42.8382	-0.61725
	-43.4447	-0.21391	-42.809	0.04057	-43.3024	-0.42005	-42.7953	-0.23388	-42.8055	-0.61794
	-43.4117	-0.21459	-42.7766	0.03992	-43.2684	-0.42077	-42.7628	-0.23455	-42.7712	-0.61862
	-43.3784	-0.21526	-42.7436	0.03928	-43.2343	-0.42149	-42.7285	-0.23523	-42.7388	-0.61931
	-43.3447	-0.21594	-42.7095	0.03864	-43.2015	-0.42221	-42.6942	-0.23591	-42.7049	-0.62
	-43.3109	-0.21661	-42.6775	0.038	-43.1686	-0.42292	-42.6613	-0.23659	-42.6716	-0.6207
	-43.2775	-0.21728	-42.6433	0.03737	-43.1352	-0.42363	-42.6283	-0.23727	-42.6391	-0.62139
	-43.2449	-0.21796	-42.6106	0.03673	-43.1026	-0.42435	-42.5957	-0.23794	-42.6057	-0.62208
	-43.212	-0.21864	-42.5774	0.0361	-43.0682	-0.42506	-42.5623	-0.23862	-42.5713	-0.62277
	-43.1779	-0.21932	-42.5441	0.03546	-43.0345	-0.42577	-42.5287	-0.23928	-42.539	-0.62346
	-43.1457	-0.21999	-42.5112	0.03483	-43.0024	-0.42649	-42.4954	-0.23995	-42.5052	-0.62414
	-43.111	-0.22067	-42.4774	0.03419	-42.9683	-0.4272	-42.4612	-0.24062	-42.4727	-0.62483
	-43.0779	-0.22135	-42.4439	0.03355	-42.9357	-0.42792	-42.4282	-0.2413	-42.4378	-0.62552
	-43.0453	-0.22202	-42.4106	0.03292	-42.9015	-0.42863	-42.395	-0.24197	-42.405	-0.6262
	-43.0115	-0.22269	-42.377	0.03228	-42.8689	-0.42935	-42.3612	-0.24265	-42.3724	-0.62689
	-42.9781	-0.22337	-42.3452	0.03164	-42.8353	-0.43006	-42.3291	-0.24332	-42.3387	-0.62758
	-42.944	-0.22404	-42.3102	0.03099	-42.8022	-0.43078	-42.2948	-0.244	-42.3051	-0.62826
	-42.9111	-0.22471	-42.2776	0.03035	-42.7687	-0.43149	-42.2614	-0.24468	-42.2715	-0.62894
	-42.8776	-0.22539	-42.2442	0.02971	-42.7355	-0.43221	-42.2288	-0.24536	-42.2387	-0.62963
	-42.8445	-0.22606	-42.2119	0.02907	-42.7029	-0.43291	-42.1958	-0.24604	-42.2057	-0.63031
	-42.8117	-0.22674	-42.1779	0.02843	-42.6682	-0.43362	-42.1634	-0.24673	-42.173	-0.63098
	-42.7789	-0.22742	-42.1448	0.02779	-42.6361	-0.43432	-42.1297	-0.24741	-42.1396	-0.63165
	-42.7445	-0.22809	-42.1106	0.02715	-42.6024	-0.43503	-42.0954	-0.2481	-42.106	-0.63232
	-42.7097	-0.22876	-42.0783	0.02651	-42.5682	-0.43574	-42.0624	-0.24877	-42.0727	-0.633
	-42.6787	-0.22943	-42.0443	0.02588	-42.5363	-0.43644	-42.0293	-0.24945	-42.0389	-0.63367
	-42.6452	-0.2301	-42.0108	0.02525	-42.5021	-0.43715	-41.9961	-0.25013	-42.0062	-0.63434
	-42.6113	-0.23078	-41.9776	0.02463	-42.4684	-0.43785	-41.9627	-0.2508	-41.9738	-0.63502
	-42.5779	-0.23145	-41.9441	0.024	-42.4351	-0.43856	-41.9296	-0.25148	-41.9388	-0.6357
	-42.5436	-0.23212	-41.9115	0.02337	-42.402	-0.43927	-41.8963	-0.25216	-41.9069	-0.63638
	-42.5099	-0.23279	-41.8775	0.02275	-42.3697	-0.43997	-41.8617	-0.25283	-41.8721	-0.63706
	-42.4777	-0.23345	-41.8446	0.02213	-42.3359	-0.44068	-41.8288	-0.25351	-41.8396	-0.63774
	-42.4442	-0.23411	-41.8095	0.02151	-42.3022	-0.44138	-41.7965	-0.25418	-41.8074	-0.63841
	-42.412	-0.23477	-41.7772	0.0209	-42.2685	-0.44209	-41.7632	-0.25484	-41.7726	-0.63909
	-42.3773	-0.23543	-41.7444	0.0203	-42.2368	-0.4428	-41.7295	-0.25551	-41.7398	-0.63976
	-42.3445	-0.23609	-41.7115	0.01969	-42.2035	-0.44351	-41.6965	-0.25618	-41.7054	-0.64043
	-42.3116	-0.23675	-41.6786	0.01909	-42.1691	-0.44422	-41.6635	-0.25684	-41.6724	-0.64109
	-42.2785	-0.23741	-41.6446	0.0185	-42.1355	-0.44492	-41.6294	-0.25751	-41.6405	-0.64176
	-42.2448	-0.23806	-41.6104	0.01791	-42.1037	-0.44563	-41.5973	-0.25817	-41.6059	-0.64243
	-42.2124	-0.23872	-41.578	0.01732	-42.07	-0.44633	-41.5621	-0.25884	-41.5726	-0.64309
	-42.1788	-0.23938	-41.5448	0.01673	-42.0356	-0.44703	-41.5298	-0.2595	-41.5402	-0.64376
	-42.1449	-0.24005	-41.5116	0.01615	-42.0029	-0.44773	-41.496	-0.26017	-41.5065	-0.64442
	-42.1122	-0.24072	-41.4779	0.01557	-41.9699	-0.44842	-41.4637	-0.26083	-41.4735	-0.64508
	-42.079	-0.24138	-41.4448	0.01498	-41.9364	-0.44911	-41.4305	-0.26148	-41.4405	-0.64574
	-42.0456	-0.24204	-41.4115	0.0144	-41.9033	-0.44981	-41.3971	-0.26214	-41.4066	-0.6464
	-42.0123	-0.2427	-41.3778	0.01382	-41.8702	-0.45051	-41.3629	-0.26279	-41.3736	-0.64706
	-41.9784	-0.24336	-41.3441	0.01324	-41.8364	-0.4512	-41.3297	-0.26343	-41.3412	-0.64772
	-41.9462	-0.24401	-41.3113	0.01266	-41.8033	-0.45189	-41.2966	-0.26408	-41.3068	-0.64838
	-41.9126	-0.24467	-41.2779	0.01208	-41.7705	-0.45258	-41.2626	-0.26472	-41.2739	-0.64904
	-41.8788	-0.24532	-41.2452	0.01151	-41.736	-0.45327	-41.2292	-0.26536	-41.2407	-0.6497
	-41.8456	-0.24598	-41.2112	0.01093	-41.703	-0.45396	-41.1962	-0.266	-41.2067	-0.65036
	-41.8131	-0.24663	-41.1792	0.01036	-41.6706	-0.45465	-41.1634	-0.26663	-41.173	-0.65102
	-41.7796	-0.24728	-41.1452	0.00978	-41.636	-0.45533	-41.1292	-0.26726	-41.1395	-0.65168
	-41.7463	-0.24793	-41.111	0.0092	-41.6031	-0.45602	-41.0963	-0.26789	-41.1057	-0.65234
	-41.7126	-0.24857	-41.0787	0.00862	-41.5697	-0.4567	-41.0637	-0.26852	-41.0732	-0.65299
	-41.6792	-0.24922	-41.0448	0.00804	-41.5365	-0.45738	-41.0304	-0.26915	-41.0394	-0.65364
	-41.6456	-0.24986	-41.0112	0.00746	-41.5028	-0.45806	-40.9959	-0.26977	-41.0056	-0.65429
	-41.6124	-0.2505	-40.9781	0.00688	-41.4697	-0.45874	-40.9635	-0.27039	-40.973	-0.65494
	-41.5789	-0.25115	-40.9457	0.0063	-41.4362	-0.45942	-40.9298	-0.27101	-40.9394	-0.65559
	-41.5459	-0.2518	-40.9115	0.00572	-41.4036	-0.46009	-40.8964	-0.27162	-40.907	-0.65624
	-41.5121	-0.25244	-40.8786	0.00514	-41.3709	-0.46075	-40.8623	-0.27224	-40.8717	-0.65689
	-41.4791	-0.25309	-40.8458	0.00456	-41.3365	-0.46142	-40.8293	-0.27286	-40.8391	-0.65753
	-41.4451	-0.25372	-40.8119	0.00399	-41.3044	-0.46209	-40.7968	-0.27348	-40.8074	-0.65817
	-41.4124	-0.25436	-40.7793	0.00341	-41.2692	-0.46276	-40.763	-0.2741	-40.7718	-0.65881
	-41.3796	-0.25499	-40.7463	0.00284	-41.2377	-0.46342	-40.7297	-0.27472	-40.7397	-0.65945
	-41.3453	-0.25562	-40.7118	0.00226	-41.2037	-0.46409	-40.6963	-0.27533	-40.7052	-0.66009
	-41.3124	-0.25625	-40.679	0.00168	-41.1703	-0.46475	-40.664	-0.27594	-40.6734	-0.66073
	-41.2792	-0.25687	-40.6457	0.0011	-41.1374	-0.46542	-40.6303	-0.27655	-40.6404	-0.66137
	-41.2461	-0.2575	-40.6125	0.00052175	-41.1033	-0.46608	-40.5979	-0.27716	-40.6052	-0.66201
	-41.2126	-0.25812	-40.5792	-5.6812e-05	-41.0701	-0.46675	-40.5635	-0.27777	-40.5746	-0.66264
	-41.1795	-0.25874	-40.5451	-0.00063457	-41.0369	-0.46742	-40.5308	-0.27838	-40.539	-0.66327
	-41.1461	-0.25936	-40.5129	-0.00121	-41.0037	-0.46809	-40.4971	-0.279	-40.5057	-0.6639
	-41.113	-0.25998	-40.4791	-0.00178	-40.9704	-0.46876	-40.4647	-0.27961	-40.4736	-0.66453
	-41.078	-0.2606	-40.4456	-0.00235	-40.9366	-0.46942	-40.4307	-0.28022	-40.4388	-0.66516
	-41.0465	-0.26122	-40.4124	-0.00292	-40.9045	-0.47008	-40.3973	-0.28083	-40.4075	-0.66578
	-41.0129	-0.26184	-40.3796	-0.00349	-40.8712	-0.47074	-40.3637	-0.28144	-40.3727	-0.66641
	-40.9796	-0.26246	-40.3466	-0.00406	-40.8369	-0.4714	-40.3311	-0.28205	-40.3397	-0.66704
	-40.9467	-0.26308	-40.313	-0.00463	-40.804	-0.47206	-40.2979	-0.28266	-40.3069	-0.66767
	-40.9132	-0.2637	-40.2794	-0.00519	-40.77	-0.47272	-40.2632	-0.28326	-40.2734	-0.6683
	-40.88	-0.26433	-40.2461	-0.00576	-40.7381	-0.47337	-40.2299	-0.28387	-40.2394	-0.66892
	-40.8457	-0.26495	-40.2131	-0.00632	-40.7048	-0.47403	-40.1976	-0.28448	-40.2063	-0.66955
	-40.8138	-0.26557	-40.1797	-0.00688	-40.669	-0.47468	-40.1636	-0.28509	-40.1732	-0.67017
	-40.7797	-0.26619	-40.1452	-0.00744	-40.6373	-0.47534	-40.1305	-0.2857	-40.1411	-0.67079
	-40.7471	-0.2668	-40.1134	-0.008	-40.6039	-0.47599	-40.0975	-0.28631	-40.1069	-0.67141
	-40.7135	-0.26741	-40.08	-0.00856	-40.5709	-0.47665	-40.0643	-0.28692	-40.0734	-0.67204
	-40.6795	-0.26803	-40.0463	-0.00912	-40.5372	-0.47731	-40.0309	-0.28753	-40.0397	-0.67268
	-40.6455	-0.26864	-40.0134	-0.00967	-40.5049	-0.47796	-39.9975	-0.28813	-40.0069	-0.67331
	-40.613	-0.26926	-39.9808	-0.01022	-40.4708	-0.47861	-39.9647	-0.28874	-39.9736	-0.67394
	-40.5794	-0.26987	-39.9465	-0.01077	-40.4382	-0.47926	-39.9306	-0.28934	-39.9402	-0.67457
	-40.5456	-0.27049	-39.9144	-0.01132	-40.4043	-0.47991	-39.8978	-0.28994	-39.9065	-0.6752
	-40.5125	-0.27111	-39.8791	-0.01187	-40.3712	-0.48056	-39.8645	-0.29055	-39.8728	-0.67582
	-40.4789	-0.27172	-39.8464	-0.01242	-40.337	-0.48121	-39.8306	-0.29115	-39.8404	-0.67644
	-40.4463	-0.27233	-39.8131	-0.01296	-40.3048	-0.48186	-39.7978	-0.29175	-39.8075	-0.67706
	-40.4134	-0.27294	-39.7798	-0.0135	-40.2706	-0.4825	-39.7642	-0.29235	-39.7735	-0.67769
	-40.3795	-0.27354	-39.7473	-0.01405	-40.2381	-0.48314	-39.7318	-0.29295	-39.74	-0.6783
	-40.346	-0.27414	-39.7122	-0.0146	-40.2051	-0.48378	-39.6964	-0.29354	-39.7067	-0.67892
	-40.3134	-0.27474	-39.6803	-0.01514	-40.1699	-0.48442	-39.6635	-0.29413	-39.6735	-0.67954
	-40.2797	-0.27534	-39.6458	-0.01569	-40.1371	-0.48505	-39.6314	-0.29471	-39.6409	-0.68015
	-40.2459	-0.27594	-39.6132	-0.01623	-40.1044	-0.48569	-39.5977	-0.2953	-39.606	-0.68075
	-40.2126	-0.27654	-39.5804	-0.01677	-40.0712	-0.48634	-39.5645	-0.29589	-39.5726	-0.68136
	-40.1795	-0.27713	-39.5474	-0.01731	-40.0381	-0.48698	-39.5309	-0.29649	-39.5399	-0.68196
	-40.1465	-0.27773	-39.5129	-0.01785	-40.004	-0.48763	-39.4986	-0.29708	-39.5068	-0.68256
	-40.1138	-0.27832	-39.4797	-0.01838	-39.9703	-0.48827	-39.465	-0.29767	-39.4738	-0.68315
	-40.0809	-0.27891	-39.447	-0.01892	-39.9377	-0.48891	-39.4302	-0.29827	-39.44	-0.68374
	-40.0462	-0.2795	-39.414	-0.01946	-39.9038	-0.48955	-39.3974	-0.29886	-39.4066	-0.68434
	-40.0141	-0.28009	-39.3798	-0.01999	-39.8706	-0.49019	-39.3641	-0.29945	-39.3734	-0.68494
	-39.9798	-0.28069	-39.3473	-0.02053	-39.8371	-0.49082	-39.3309	-0.30004	-39.3399	-0.68553
	-39.9474	-0.28129	-39.3129	-0.02107	-39.805	-0.49146	-39.2967	-0.30063	-39.3077	-0.68613
	-39.9135	-0.28188	-39.281	-0.02161	-39.7717	-0.49209	-39.2648	-0.30122	-39.2721	-0.68672
	-39.8802	-0.28249	-39.2471	-0.02216	-39.7368	-0.49272	-39.2309	-0.30181	-39.2398	-0.68731
	-39.8464	-0.28309	-39.2127	-0.02269	-39.7041	-0.49334	-39.1974	-0.3024	-39.2055	-0.6879
	-39.8135	-0.28368	-39.1803	-0.02323	-39.6711	-0.49397	-39.1647	-0.30299	-39.1735	-0.68848
	-39.78	-0.28428	-39.1466	-0.02377	-39.638	-0.4946	-39.1311	-0.30358	-39.1407	-0.68906
	-39.7479	-0.28487	-39.1132	-0.0243	-39.6046	-0.49522	-39.0976	-0.30416	-39.1073	-0.68963
	-39.7142	-0.28546	-39.0799	-0.02484	-39.5712	-0.49584	-39.0648	-0.30475	-39.0741	-0.69021
	-39.6799	-0.28604	-39.0463	-0.02537	-39.5369	-0.49646	-39.0311	-0.30533	-39.0394	-0.69078
	-39.6463	-0.28662	-39.0132	-0.0259	-39.5038	-0.49707	-38.9982	-0.30592	-39.0061	-0.69136
	-39.6136	-0.2872	-38.9799	-0.02643	-39.4712	-0.49768	-38.9656	-0.3065	-38.9738	-0.69192
	-39.5808	-0.28778	-38.9458	-0.02696	-39.438	-0.49829	-38.9313	-0.30708	-38.9402	-0.69249
	-39.5475	-0.28835	-38.913	-0.02749	-39.4044	-0.4989	-38.8974	-0.30767	-38.9071	-0.69306
	-39.5142	-0.28892	-38.8798	-0.02801	-39.3709	-0.4995	-38.8653	-0.30825	-38.874	-0.69363
	-39.48	-0.2895	-38.8453	-0.02854	-39.3373	-0.50011	-38.831	-0.30884	-38.8398	-0.69419
	-39.447	-0.29008	-38.8123	-0.02906	-39.3049	-0.50071	-38.7978	-0.30943	-38.8064	-0.69475
	-39.4135	-0.29066	-38.7808	-0.02959	-39.2712	-0.50131	-38.7647	-0.31001	-38.7745	-0.69531
	-39.38	-0.29125	-38.7472	-0.03011	-39.237	-0.50191	-38.7307	-0.3106	-38.7399	-0.69586
	-39.3477	-0.29183	-38.714	-0.03063	-39.2052	-0.50251	-38.6984	-0.31118	-38.7068	-0.69642
	-39.313	-0.29241	-38.6804	-0.03115	-39.1713	-0.50311	-38.6644	-0.31176	-38.6742	-0.69697
	-39.2801	-0.29298	-38.6465	-0.03167	-39.1382	-0.50371	-38.6315	-0.31234	-38.6406	-0.69753
	-39.2472	-0.29356	-38.6135	-0.03219	-39.104	-0.50432	-38.5979	-0.31292	-38.6067	-0.69809
	-39.2131	-0.29414	-38.5806	-0.0327	-39.0714	-0.50493	-38.5641	-0.31349	-38.5743	-0.69865
	-39.1805	-0.29471	-38.5461	-0.03322	-39.0377	-0.50553	-38.5314	-0.31407	-38.5397	-0.6992
	-39.1472	-0.29528	-38.514	-0.03374	-39.0041	-0.50614	-38.4977	-0.31464	-38.5071	-0.69975
	-39.1127	-0.29584	-38.4799	-0.03425	-38.9719	-0.50674	-38.465	-0.31521	-38.4734	-0.7003
	-39.0802	-0.29641	-38.4464	-0.03477	-38.9384	-0.50735	-38.4315	-0.31577	-38.4402	-0.70085
	-39.0472	-0.29697	-38.4136	-0.03529	-38.9046	-0.50795	-38.3983	-0.31634	-38.4079	-0.7014
	-39.0138	-0.29754	-38.38	-0.0358	-38.8717	-0.50855	-38.3644	-0.3169	-38.3751	-0.70194
	-38.9801	-0.29811	-38.347	-0.03632	-38.8377	-0.50916	-38.331	-0.31745	-38.34	-0.70248
	-38.9461	-0.29868	-38.3123	-0.03683	-38.8046	-0.50976	-38.298	-0.31801	-38.3079	-0.70302
	-38.9132	-0.29924	-38.2808	-0.03734	-38.7715	-0.51036	-38.2647	-0.31856	-38.2735	-0.70356
	-38.8803	-0.29981	-38.2471	-0.03785	-38.739	-0.51097	-38.2313	-0.31912	-38.2396	-0.7041
	-38.8463	-0.30037	-38.2142	-0.03836	-38.7054	-0.51157	-38.198	-0.31967	-38.207	-0.70464
	-38.8151	-0.30093	-38.1809	-0.03886	-38.671	-0.51216	-38.1649	-0.32022	-38.1739	-0.70519
	-38.78	-0.30149	-38.1463	-0.03937	-38.6386	-0.51276	-38.1311	-0.32077	-38.1403	-0.70573
	-38.7474	-0.30204	-38.1142	-0.03987	-38.6048	-0.51335	-38.0984	-0.32132	-38.107	-0.70627
	-38.7137	-0.30261	-38.0806	-0.04038	-38.5709	-0.51394	-38.0651	-0.32187	-38.0733	-0.70681
	-38.6796	-0.30317	-38.047	-0.04089	-38.5386	-0.51452	-38.0315	-0.32242	-38.0405	-0.70735
	-38.6469	-0.30372	-38.0141	-0.04139	-38.5045	-0.51511	-37.9983	-0.32296	-38.0065	-0.70789
	-38.6136	-0.30428	-37.9805	-0.0419	-38.4719	-0.51569	-37.9648	-0.32351	-37.9742	-0.70842
	-38.5802	-0.30484	-37.9469	-0.0424	-38.4379	-0.51627	-37.9311	-0.32405	-37.9402	-0.70895
	-38.5476	-0.30539	-37.9148	-0.04291	-38.4052	-0.51685	-37.899	-0.32459	-37.9068	-0.70949
	-38.5137	-0.30594	-37.879	-0.04341	-38.3713	-0.51743	-37.8652	-0.32514	-37.8729	-0.71002
	-38.4806	-0.3065	-37.8466	-0.04392	-38.3385	-0.51801	-37.832	-0.32569	-37.8398	-0.71055
	-38.4469	-0.30705	-37.8134	-0.04442	-38.3049	-0.51859	-37.7982	-0.32623	-37.8068	-0.71108
	-38.4139	-0.30759	-37.7806	-0.04492	-38.2711	-0.51916	-37.7649	-0.32677	-37.7735	-0.71161
	-38.3804	-0.30814	-37.7472	-0.04542	-38.2387	-0.51974	-37.732	-0.32731	-37.7404	-0.71214
[truncated: 4,013 more rows]

## Sheet: Fig.S3
Fig.S3A
Rheological test	25℃											37℃
[truncated: 42 more rows]

## Sheet: Fig.S4
Fig.S4A
[truncated: 15 more rows]

## Sheet: Fig.S5
Fig.S5A							Fig.S5B
[truncated: 21 more rows]

[truncated: 19 more sheets: Fig.S7, Fig.S8, Fig.S13, Fig.S14, Fig.S15, Fig.S17, Fig.S18, Fig.S19, Fig.S22, Fig. S23, Fig.S24, Fig.S25, Fig.S26, Fig.S27, Fig.S28, Fig.S29, Fig.S30, Fig.S31, TableS1]
